# Supplementary material for: Diversity and Variability of NOD-Like Receptors in Fungi
Source: Genome Biol Evol. 2014 Dec 8;6(12):3137–58. doi: 10.1093/gbe/evu251 (PMC4986451; doi:10.1093/gbe/evu251)
Supplement: Supplementary Data [file supp_evu251_supplementary_file_S2._NLR_candidate_list_and_phylogenetic_distribution.xls]

## Sheet: strain list
taxid	taxname	NLR_count	lineage
684364	Batrachochytrium dendrobatidis JAM81	0	Fungi; Chytridiomycota; Chytridiomycetes; Rhizophydiales; Rhizophydiales incertae sedis; Batrachochytrium; Batrachochytrium dendrobatidis
1220926	Mucor circinelloides f. circinelloides 1006PhL	0	Fungi; Fungi incertae sedis; Early diverging fungal lineages; Mucoromycotina; Mucorales; Mucorineae; Mucoraceae; Mucor; Mucor circinelloides; Mucor circinelloides f. circinelloides
246409	Rhizopus delemar RA 99-880	0	Fungi; Fungi incertae sedis; Early diverging fungal lineages; Mucoromycotina; Mucorales; Mucorineae; Rhizopodaceae; Rhizopus; Rhizopus delemar
1003232	Edhazardia aedis USNM 41457	0	Fungi; Microsporidia; Microsporidia incertae sedis; Culicosporidae; Edhazardia; Edhazardia aedis
944018	Nematocida sp. 1 ERTm2	0	Fungi; Microsporidia; Microsporidia incertae sedis; Nematocida; Nematocida sp. 1
935791	Nematocida parisii ERTm3	0	Fungi; Microsporidia; Microsporidia incertae sedis; Nematocida; Nematocida parisii
881290	Nematocida parisii ERTm1	0	Fungi; Microsporidia; Microsporidia incertae sedis; Nematocida; Nematocida parisii
993615	Vittaforma corneae ATCC 50505	0	Fungi; Microsporidia; Apansporoblastina; Nosematidae; Vittaforma; Vittaforma corneae
578461	Nosema bombycis CQ1	0	Fungi; Microsporidia; Apansporoblastina; Nosematidae; Nosema; Nosema bombycis
578460	Nosema ceranae BRL01	0	Fungi; Microsporidia; Apansporoblastina; Nosematidae; Nosema; Nosema ceranae
876142	Encephalitozoon intestinalis ATCC 50506	0	Fungi; Microsporidia; Apansporoblastina; Unikaryonidae; Encephalitozoon; Encephalitozoon intestinalis
284813	Encephalitozoon cuniculi GB-M1	0	Fungi; Microsporidia; Apansporoblastina; Unikaryonidae; Encephalitozoon; Encephalitozoon cuniculi
948595	Vavraia culicis 'floridensis'	0	Fungi; Microsporidia; Pansporoblastina; Pleistophoridae; Vavraia; Vavraia culicis
72359	Trachipleistophora hominis	0	Fungi; Microsporidia; Pansporoblastina; Pleistophoridae; Trachipleistophora
1299270	Wallemia ichthyophaga EXF-994	0	Fungi; Dikarya; Basidiomycota; Basidiomycota incertae sedis; Wallemiomycetes; Wallemiales; Wallemiales incertae sedis; Wallemia; Wallemia ichthyophaga
671144	Wallemia sebi CBS 633.66	0	Fungi; Dikarya; Basidiomycota; Basidiomycota incertae sedis; Wallemiomycetes; Wallemiales; Wallemiales incertae sedis; Wallemia; Wallemia sebi
1130832	Rhodosporidium toruloides NP11	0	Fungi; Dikarya; Basidiomycota; Pucciniomycotina; Microbotryomycetes; Sporidiobolales; Rhodosporidium; Rhodosporidium toruloides
1001064	Rhodotorula glutinis ATCC 204091	0	Fungi; Dikarya; Basidiomycota; Pucciniomycotina; Microbotryomycetes; Sporidiobolales; Rhodotorula; Rhodotorula glutinis
764103	Mixia osmundae IAM 14324	0	Fungi; Dikarya; Basidiomycota; Pucciniomycotina; Mixiomycetes; Mixiales; Mixiaceae; Mixia; Mixia osmundae
747676	Melampsora larici-populina 98AG31	0	Fungi; Dikarya; Basidiomycota; Pucciniomycotina; Pucciniomycetes; Pucciniales; Melampsoraceae; Melampsora; Melampsora larici-populina
418459	Puccinia graminis f. sp. tritici CRL 75-36-700-3	0	Fungi; Dikarya; Basidiomycota; Pucciniomycotina; Pucciniomycetes; Pucciniales; Pucciniaceae; Puccinia; Puccinia graminis; Puccinia graminis f. sp. tritici
745407	Dacryopinax sp. DJM-731 SS1	24	Fungi; Dikarya; Basidiomycota; Agaricomycotina; Dacrymycetes; Dacrymycetales; Dacrymycetaceae; Dacryopinax
1109443	Piriformospora indica DSM 11827	272	Fungi; Dikarya; Basidiomycota; Agaricomycotina; Agaricomycetes; Agaricomycetes incertae sedis; Sebacinales; Sebacinaceae; Piriformospora; Piriformospora indica
1108050	Rhizoctonia solani AG-1 IB	140	Fungi; Dikarya; Basidiomycota; Agaricomycotina; Agaricomycetes; Agaricomycetes incertae sedis; Cantharellales; Ceratobasidiaceae; Rhizoctonia; Rhizoctonia solani
983506	Rhizoctonia solani AG-1 IA	38	Fungi; Dikarya; Basidiomycota; Agaricomycotina; Agaricomycetes; Agaricomycetes incertae sedis; Cantharellales; Ceratobasidiaceae; Rhizoctonia; Rhizoctonia solani
721885	Stereum hirsutum FP-91666 SS1	41	Fungi; Dikarya; Basidiomycota; Agaricomycotina; Agaricomycetes; Agaricomycetes incertae sedis; Russulales; Stereaceae; Stereum; Stereum hirsutum
717982	Auricularia delicata TFB-10046 SS5	65	Fungi; Dikarya; Basidiomycota; Agaricomycotina; Agaricomycetes; Agaricomycetes incertae sedis; Auriculariales; Auriculariaceae; Auricularia; Auricularia delicata
694068	Fomitiporia mediterranea MF3/22	61	Fungi; Dikarya; Basidiomycota; Agaricomycotina; Agaricomycetes; Agaricomycetes incertae sedis; Hymenochaetales; Hymenochaetaceae; Fomitiporia; Fomitiporia mediterranea
741275	Punctularia strigosozonata HHB-11173 SS5	39	Fungi; Dikarya; Basidiomycota; Agaricomycotina; Agaricomycetes; Agaricomycetes incertae sedis; Corticiales; Punctulariaceae; Punctularia; Punctularia strigosozonata
650164	Phanerochaete carnosa HHB-10118-sp	52	Fungi; Dikarya; Basidiomycota; Agaricomycotina; Agaricomycetes; Agaricomycetes incertae sedis; Corticiales; Corticiaceae; Phanerochaete; Phanerochaete carnosa
914234	Ceriporiopsis subvermispora B	102	Fungi; Dikarya; Basidiomycota; Agaricomycotina; Agaricomycetes; Agaricomycetes incertae sedis; Polyporales; Meruliaceae; Ceriporiopsis; Ceriporiopsis subvermispora
732165	Dichomitus squalens LYAD-421 SS1	14	Fungi; Dikarya; Basidiomycota; Agaricomycotina; Agaricomycetes; Agaricomycetes incertae sedis; Polyporales; Polyporaceae; Dichomitus; Dichomitus squalens
599839	Fibroporia radiculosa	19	Fungi; Dikarya; Basidiomycota; Agaricomycotina; Agaricomycetes; Agaricomycetes incertae sedis; Polyporales; Polyporaceae; Fibroporia
717944	Trametes versicolor FP-101664 SS1	1	Fungi; Dikarya; Basidiomycota; Agaricomycotina; Agaricomycetes; Agaricomycetes incertae sedis; Polyporales; Coriolaceae; Trametes; Trametes versicolor
561896	Postia placenta Mad-698-R	13	Fungi; Dikarya; Basidiomycota; Agaricomycotina; Agaricomycetes; Agaricomycetes incertae sedis; Polyporales; Coriolaceae; Postia; Postia placenta
741705	Coniophora puteana RWD-64-598 SS2	88	Fungi; Dikarya; Basidiomycota; Agaricomycotina; Agaricomycetes; Agaricomycetidae; Boletales; Coniophorineae; Coniophoraceae; Coniophora; Coniophora puteana
936435	Serpula lacrymans var. lacrymans S7.3	57	Fungi; Dikarya; Basidiomycota; Agaricomycotina; Agaricomycetes; Agaricomycetidae; Boletales; Coniophorineae; Serpulaceae; Serpula; Serpula lacrymans; Serpula lacrymans var. lacrymans
578457	Serpula lacrymans var. lacrymans S7.9	43	Fungi; Dikarya; Basidiomycota; Agaricomycotina; Agaricomycetes; Agaricomycetidae; Boletales; Coniophorineae; Serpulaceae; Serpula; Serpula lacrymans; Serpula lacrymans var. lacrymans
936046	Agaricus bisporus var. bisporus H97	156	Fungi; Dikarya; Basidiomycota; Agaricomycotina; Agaricomycetes; Agaricomycetidae; Agaricales; Agaricaceae; Agaricus; Agaricus bisporus; Agaricus bisporus var. bisporus
597362	Agaricus bisporus var. burnettii JB137-S8	151	Fungi; Dikarya; Basidiomycota; Agaricomycotina; Agaricomycetes; Agaricomycetidae; Agaricales; Agaricaceae; Agaricus; Agaricus bisporus; Agaricus bisporus var. burnettii
578458	Schizophyllum commune H4-8	20	Fungi; Dikarya; Basidiomycota; Agaricomycotina; Agaricomycetes; Agaricomycetidae; Agaricales; Schizophyllaceae; Schizophyllum; Schizophyllum commune
554373	Moniliophthora perniciosa FA553	33	Fungi; Dikarya; Basidiomycota; Agaricomycotina; Agaricomycetes; Agaricomycetidae; Agaricales; Marasmiaceae; Moniliophthora; Moniliophthora perniciosa
486041	Laccaria bicolor S238N-H82	61	Fungi; Dikarya; Basidiomycota; Agaricomycotina; Agaricomycetes; Agaricomycetidae; Agaricales; Tricholomataceae; Laccaria; Laccaria bicolor
240176	Coprinopsis cinerea okayama7#130	106	Fungi; Dikarya; Basidiomycota; Agaricomycotina; Agaricomycetes; Agaricomycetidae; Agaricales; Psathyrellaceae; Coprinopsis; Coprinopsis cinerea
1220162	Trichosporon asahii var. asahii CBS 8904	0	Fungi; Dikarya; Basidiomycota; Agaricomycotina; Tremellomycetes; Tremellales; Trichosporon; Trichosporon asahii; Trichosporon asahii var. asahii
1186058	Trichosporon asahii var. asahii CBS 2479	0	Fungi; Dikarya; Basidiomycota; Agaricomycotina; Tremellomycetes; Tremellales; Trichosporon; Trichosporon asahii; Trichosporon asahii var. asahii
578456	Tremella mesenterica DSM 1558	0	Fungi; Dikarya; Basidiomycota; Agaricomycotina; Tremellomycetes; Tremellales; Tremellaceae; Tremella; Tremella mesenterica
367775	Cryptococcus gattii WM276	0	Fungi; Dikarya; Basidiomycota; Agaricomycotina; Tremellomycetes; Tremellales; Tremellaceae; Filobasidiella; Filobasidiella/Cryptococcus neoformans species complex; Cryptococcus gattii
235443	Cryptococcus neoformans var. grubii H99	0	Fungi; Dikarya; Basidiomycota; Agaricomycotina; Tremellomycetes; Tremellales; Tremellaceae; Filobasidiella; Filobasidiella/Cryptococcus neoformans species complex; Cryptococcus neoformans; Cryptococcus neoformans var. grubii
283643	Cryptococcus neoformans var. neoformans B-3501A	0	Fungi; Dikarya; Basidiomycota; Agaricomycotina; Tremellomycetes; Tremellales; Tremellaceae; Filobasidiella; Filobasidiella/Cryptococcus neoformans species complex; Cryptococcus neoformans; Cryptococcus neoformans var. neoformans
214684	Cryptococcus neoformans var. neoformans JEC21	0	Fungi; Dikarya; Basidiomycota; Agaricomycotina; Tremellomycetes; Tremellales; Tremellaceae; Filobasidiella; Filobasidiella/Cryptococcus neoformans species complex; Cryptococcus neoformans; Cryptococcus neoformans var. neoformans
1230383	Malassezia sympodialis ATCC 42132	0	Fungi; Dikarya; Basidiomycota; Ustilaginomycotina; Exobasidiomycetes; Malasseziales; Malasseziaceae; Malassezia; Malassezia sympodialis
425265	Malassezia globosa CBS 7966	0	Fungi; Dikarya; Basidiomycota; Ustilaginomycotina; Exobasidiomycetes; Malasseziales; Malasseziaceae; Malassezia; Malassezia globosa
1305764	Pseudozyma hubeiensis SY62	1	Fungi; Dikarya; Basidiomycota; Ustilaginomycotina; Ustilaginomycetes; Ustilaginales; Ustilaginaceae; Pseudozyma; Pseudozyma hubeiensis
1151754	Pseudozyma antarctica T-34	0	Fungi; Dikarya; Basidiomycota; Ustilaginomycotina; Ustilaginomycetes; Ustilaginales; Ustilaginaceae; Pseudozyma; Pseudozyma antarctica
237631	Ustilago maydis 521	0	Fungi; Dikarya; Basidiomycota; Ustilaginomycotina; Ustilaginomycetes; Ustilaginales; Ustilaginaceae; Ustilago; Ustilago maydis
120017	Ustilago hordei	0	Fungi; Dikarya; Basidiomycota; Ustilaginomycotina; Ustilaginomycetes; Ustilaginales; Ustilaginaceae; Ustilago
756982	Arthrobotrys oligospora ATCC 24927	129	Fungi; Dikarya; Ascomycota; Pezizomycotina; Orbiliomycetes; Orbiliales; Orbiliaceae; Orbilia; Arthrobotrys oligospora
1287680	Neofusicoccum parvum UCRNP2	6	Fungi; Dikarya; Ascomycota; Pezizomycotina; Dothideomycetes; Dothideomycetes incertae sedis; Botryosphaeriales; Botryosphaeriaceae; Neofusicoccum; Neofusicoccum parvum
1126212	Macrophomina phaseolina MS6	39	Fungi; Dikarya; Ascomycota; Pezizomycotina; Dothideomycetes; Dothideomycetes incertae sedis; Botryosphaeriales; Botryosphaeriaceae; Macrophomina; Macrophomina phaseolina
717646	Baudoinia compniacensis UAMH 10762	10	Fungi; Dikarya; Ascomycota; Pezizomycotina; Dothideomycetes; Dothideomycetidae; Capnodiales; Teratosphaeriaceae; Baudoinia; Baudoinia compniacensis
692275	Sphaerulina musiva SO2202	4	Fungi; Dikarya; Ascomycota; Pezizomycotina; Dothideomycetes; Dothideomycetidae; Capnodiales; Mycosphaerellaceae; Sphaerulina; Sphaerulina musiva
675120	Dothistroma septosporum NZE10	9	Fungi; Dikarya; Ascomycota; Pezizomycotina; Dothideomycetes; Dothideomycetidae; Capnodiales; Mycosphaerellaceae; Mycosphaerella; Mycosphaerella pini
383855	Pseudocercospora fijiensis CIRAD86	15	Fungi; Dikarya; Ascomycota; Pezizomycotina; Dothideomycetes; Dothideomycetidae; Capnodiales; Mycosphaerellaceae; Pseudocercospora; Pseudocercospora fijiensis
336722	Zymoseptoria tritici IPO323	18	Fungi; Dikarya; Ascomycota; Pezizomycotina; Dothideomycetes; Dothideomycetidae; Capnodiales; Mycosphaerellaceae; Zymoseptoria; Zymoseptoria tritici
671987	Setosphaeria turcica Et28A	36	Fungi; Dikarya; Ascomycota; Pezizomycotina; Dothideomycetes; Pleosporomycetidae; Pleosporales; Pleosporineae; Pleosporaceae; Setosphaeria; Setosphaeria turcica
665912	Bipolaris sorokiniana ND90Pr	84	Fungi; Dikarya; Ascomycota; Pezizomycotina; Dothideomycetes; Pleosporomycetidae; Pleosporales; Pleosporineae; Pleosporaceae; Bipolaris; Bipolaris sorokiniana
701091	Bipolaris maydis C5	65	Fungi; Dikarya; Ascomycota; Pezizomycotina; Dothideomycetes; Pleosporomycetidae; Pleosporales; Pleosporineae; Pleosporaceae; Cochliobolus; Cochliobolus heterostrophus
665024	Bipolaris maydis ATCC 48331	61	Fungi; Dikarya; Ascomycota; Pezizomycotina; Dothideomycetes; Pleosporomycetidae; Pleosporales; Pleosporineae; Pleosporaceae; Cochliobolus; Cochliobolus heterostrophus
861557	Pyrenophora teres f. teres 0-1	22	Fungi; Dikarya; Ascomycota; Pezizomycotina; Dothideomycetes; Pleosporomycetidae; Pleosporales; Pleosporineae; Pleosporaceae; Pyrenophora; Pyrenophora teres; Pyrenophora teres f. teres
426418	Pyrenophora tritici-repentis Pt-1C-BFP	39	Fungi; Dikarya; Ascomycota; Pezizomycotina; Dothideomycetes; Pleosporomycetidae; Pleosporales; Pleosporineae; Pleosporaceae; Pyrenophora; Pyrenophora tritici-repentis
321614	Phaeosphaeria nodorum SN15	38	Fungi; Dikarya; Ascomycota; Pezizomycotina; Dothideomycetes; Pleosporomycetidae; Pleosporales; Pleosporineae; Phaeosphaeriaceae; Parastagonospora; Parastagonospora nodorum
1168221	Coniosporium apollinis CBS 100218	29	Fungi; Dikarya; Ascomycota; Pezizomycotina; Eurotiomycetes; Chaetothyriomycetidae; Chaetothyriales; Herpotrichiellaceae; Coniosporium; Coniosporium apollinis
858893	Exophiala dermatitidis NIH/UT8656	9	Fungi; Dikarya; Ascomycota; Pezizomycotina; Eurotiomycetes; Chaetothyriomycetidae; Chaetothyriales; Herpotrichiellaceae; Exophiala; Exophiala dermatitidis
441960	Talaromyces marneffei ATCC 18224	58	Fungi; Dikarya; Ascomycota; Pezizomycotina; Eurotiomycetes; Eurotiomycetidae; Eurotiales; Trichocomaceae; Talaromyces; Talaromyces marneffei
441959	Talaromyces stipitatus ATCC 10500	105	Fungi; Dikarya; Ascomycota; Pezizomycotina; Eurotiomycetes; Eurotiomycetidae; Eurotiales; Trichocomaceae; Talaromyces; Talaromyces stipitatus
1170230	Penicillium digitatum Pd1	5	Fungi; Dikarya; Ascomycota; Pezizomycotina; Eurotiomycetes; Eurotiomycetidae; Eurotiales; Aspergillaceae; Penicillium; Penicillium digitatum
1170229	Penicillium digitatum PHI26	5	Fungi; Dikarya; Ascomycota; Pezizomycotina; Eurotiomycetes; Eurotiomycetidae; Eurotiales; Aspergillaceae; Penicillium; Penicillium digitatum
500485	Penicillium chrysogenum Wisconsin 54-1255	42	Fungi; Dikarya; Ascomycota; Pezizomycotina; Eurotiomycetes; Eurotiomycetidae; Eurotiales; Aspergillaceae; Penicillium; Penicillium chrysogenum complex; Penicillium chrysogenum
331117	Neosartorya fischeri NRRL 181	45	Fungi; Dikarya; Ascomycota; Pezizomycotina; Eurotiomycetes; Eurotiomycetidae; Eurotiales; Aspergillaceae; Neosartorya; Neosartorya fischeri group; Neosartorya fischeri
1033177	Aspergillus kawachii IFO 4308	54	Fungi; Dikarya; Ascomycota; Pezizomycotina; Eurotiomycetes; Eurotiomycetidae; Eurotiales; Aspergillaceae; Aspergillus; Aspergillus kawachii
510516	Aspergillus oryzae RIB40	99	Fungi; Dikarya; Ascomycota; Pezizomycotina; Eurotiomycetes; Eurotiomycetidae; Eurotiales; Aspergillaceae; Aspergillus; Aspergillus oryzae
425011	Aspergillus niger CBS 513.88	45	Fungi; Dikarya; Ascomycota; Pezizomycotina; Eurotiomycetes; Eurotiomycetidae; Eurotiales; Aspergillaceae; Aspergillus; Aspergillus niger
380704	Aspergillus niger ATCC 1015	45	Fungi; Dikarya; Ascomycota; Pezizomycotina; Eurotiomycetes; Eurotiomycetidae; Eurotiales; Aspergillaceae; Aspergillus; Aspergillus niger
344612	Aspergillus clavatus NRRL 1	12	Fungi; Dikarya; Ascomycota; Pezizomycotina; Eurotiomycetes; Eurotiomycetidae; Eurotiales; Aspergillaceae; Aspergillus; Aspergillus clavatus
341663	Aspergillus terreus NIH2624	57	Fungi; Dikarya; Ascomycota; Pezizomycotina; Eurotiomycetes; Eurotiomycetidae; Eurotiales; Aspergillaceae; Aspergillus; Aspergillus terreus
332952	Aspergillus flavus NRRL3357	50	Fungi; Dikarya; Ascomycota; Pezizomycotina; Eurotiomycetes; Eurotiomycetidae; Eurotiales; Aspergillaceae; Aspergillus; Aspergillus flavus
451804	Aspergillus fumigatus A1163	32	Fungi; Dikarya; Ascomycota; Pezizomycotina; Eurotiomycetes; Eurotiomycetidae; Eurotiales; Aspergillaceae; Aspergillus; Aspergillus fumigatus
330879	Aspergillus fumigatus Af293	25	Fungi; Dikarya; Ascomycota; Pezizomycotina; Eurotiomycetes; Eurotiomycetidae; Eurotiales; Aspergillaceae; Aspergillus; Aspergillus fumigatus
227321	Aspergillus nidulans FGSC A4	48	Fungi; Dikarya; Ascomycota; Pezizomycotina; Eurotiomycetes; Eurotiomycetidae; Eurotiales; Aspergillaceae; Emericella; Emericella nidulans
663202	Trichophyton verrucosum HKI 0517	13	Fungi; Dikarya; Ascomycota; Pezizomycotina; Eurotiomycetes; Eurotiomycetidae; Onygenales; Arthrodermataceae; Trichophyton; Trichophyton verrucosum
647933	Trichophyton tonsurans CBS 112818	15	Fungi; Dikarya; Ascomycota; Pezizomycotina; Eurotiomycetes; Eurotiomycetidae; Onygenales; Arthrodermataceae; Trichophyton; Trichophyton tonsurans
559882	Trichophyton equinum CBS 127.97	15	Fungi; Dikarya; Ascomycota; Pezizomycotina; Eurotiomycetes; Eurotiomycetidae; Onygenales; Arthrodermataceae; Trichophyton; Trichophyton equinum
559305	Trichophyton rubrum CBS 118892	13	Fungi; Dikarya; Ascomycota; Pezizomycotina; Eurotiomycetes; Eurotiomycetidae; Onygenales; Arthrodermataceae; Trichophyton; Trichophyton rubrum
663331	Arthroderma benhamiae CBS 112371	14	Fungi; Dikarya; Ascomycota; Pezizomycotina; Eurotiomycetes; Eurotiomycetidae; Onygenales; Arthrodermataceae; Arthroderma; Arthroderma benhamiae
554155	Arthroderma otae CBS 113480	24	Fungi; Dikarya; Ascomycota; Pezizomycotina; Eurotiomycetes; Eurotiomycetidae; Onygenales; Arthrodermataceae; Arthroderma; Arthroderma otae
535722	Arthroderma gypseum CBS 118893	32	Fungi; Dikarya; Ascomycota; Pezizomycotina; Eurotiomycetes; Eurotiomycetidae; Onygenales; Arthrodermataceae; Arthroderma; Arthroderma gypseum
653446	Ajellomyces dermatitidis ATCC 18188	22	Fungi; Dikarya; Ascomycota; Pezizomycotina; Eurotiomycetes; Eurotiomycetidae; Onygenales; Ajellomycetaceae; Ajellomyces; Ajellomyces dermatitidis
559298	Ajellomyces dermatitidis SLH14081	24	Fungi; Dikarya; Ascomycota; Pezizomycotina; Eurotiomycetes; Eurotiomycetidae; Onygenales; Ajellomycetaceae; Ajellomyces; Ajellomyces dermatitidis
559297	Ajellomyces dermatitidis ER-3	20	Fungi; Dikarya; Ascomycota; Pezizomycotina; Eurotiomycetes; Eurotiomycetidae; Onygenales; Ajellomycetaceae; Ajellomyces; Ajellomyces dermatitidis
544712	Ajellomyces capsulatus H143	12	Fungi; Dikarya; Ascomycota; Pezizomycotina; Eurotiomycetes; Eurotiomycetidae; Onygenales; Ajellomycetaceae; Ajellomyces; Ajellomyces capsulatus
544711	Ajellomyces capsulatus H88	13	Fungi; Dikarya; Ascomycota; Pezizomycotina; Eurotiomycetes; Eurotiomycetidae; Onygenales; Ajellomycetaceae; Ajellomyces; Ajellomyces capsulatus
447093	Ajellomyces capsulatus G186AR	14	Fungi; Dikarya; Ascomycota; Pezizomycotina; Eurotiomycetes; Eurotiomycetidae; Onygenales; Ajellomycetaceae; Ajellomyces; Ajellomyces capsulatus
339724	Ajellomyces capsulatus NAm1	15	Fungi; Dikarya; Ascomycota; Pezizomycotina; Eurotiomycetes; Eurotiomycetidae; Onygenales; Ajellomycetaceae; Ajellomyces; Ajellomyces capsulatus
336963	Uncinocarpus reesii 1704	14	Fungi; Dikarya; Ascomycota; Pezizomycotina; Eurotiomycetes; Eurotiomycetidae; Onygenales; Onygenaceae; Uncinocarpus; Uncinocarpus reesii
502779	Paracoccidioides sp. 'lutzii' Pb01	9	Fungi; Dikarya; Ascomycota; Pezizomycotina; Eurotiomycetes; Eurotiomycetidae; Onygenales; Paracoccidioides; Paracoccidioides sp. 'lutzii'
502780	Paracoccidioides brasiliensis Pb18	7	Fungi; Dikarya; Ascomycota; Pezizomycotina; Eurotiomycetes; Eurotiomycetidae; Onygenales; Paracoccidioides; Paracoccidioides brasiliensis
482561	Paracoccidioides brasiliensis Pb03	7	Fungi; Dikarya; Ascomycota; Pezizomycotina; Eurotiomycetes; Eurotiomycetidae; Onygenales; Paracoccidioides; Paracoccidioides brasiliensis
246410	Coccidioides immitis RS	23	Fungi; Dikarya; Ascomycota; Pezizomycotina; Eurotiomycetes; Eurotiomycetidae; Onygenales; Coccidioides; Coccidioides immitis
443226	Coccidioides posadasii str. Silveira	11	Fungi; Dikarya; Ascomycota; Pezizomycotina; Eurotiomycetes; Eurotiomycetidae; Onygenales; Coccidioides; Coccidioides posadasii
222929	Coccidioides posadasii C735 delta SOWgp	12	Fungi; Dikarya; Ascomycota; Pezizomycotina; Eurotiomycetes; Eurotiomycetidae; Onygenales; Coccidioides; Coccidioides posadasii
658429	Pseudogymnoascus destructans 20631-21	30	Fungi; Dikarya; Ascomycota; Pezizomycotina; Leotiomycetes; Leotiomycetes incertae sedis; Pseudeurotiaceae; Pseudogymnoascus; Pseudogymnoascus destructans
1104152	Glarea lozoyensis 74030	17	Fungi; Dikarya; Ascomycota; Pezizomycotina; Leotiomycetes; Helotiales; Helotiaceae; Glarea; Glarea lozoyensis
1072389	Marssonina brunnea f. sp. 'multigermtubi' MB_m1	5	Fungi; Dikarya; Ascomycota; Pezizomycotina; Leotiomycetes; Helotiales; Dermateaceae; Marssonina; Marssonina brunnea; Marssonina brunnea f. sp. 'multigermtubi'
665079	Sclerotinia sclerotiorum 1980 UF-70	41	Fungi; Dikarya; Ascomycota; Pezizomycotina; Leotiomycetes; Helotiales; Sclerotiniaceae; Sclerotinia; Sclerotinia sclerotiorum
1290391	Botryotinia fuckeliana BcDW1	54	Fungi; Dikarya; Ascomycota; Pezizomycotina; Leotiomycetes; Helotiales; Sclerotiniaceae; Botryotinia; Botryotinia fuckeliana
999810	Botryotinia fuckeliana T4	51	Fungi; Dikarya; Ascomycota; Pezizomycotina; Leotiomycetes; Helotiales; Sclerotiniaceae; Botryotinia; Botryotinia fuckeliana
332648	Botryotinia fuckeliana B05.10	46	Fungi; Dikarya; Ascomycota; Pezizomycotina; Leotiomycetes; Helotiales; Sclerotiniaceae; Botryotinia; Botryotinia fuckeliana
1287681	Eutypa lata UCREL1	37	Fungi; Dikarya; Ascomycota; Pezizomycotina; Sordariomycetes; Xylariomycetidae; Xylariales; Diatrypaceae; Eutypa; Eutypa lata
1286976	Togninia minima UCRPA7	13	Fungi; Dikarya; Ascomycota; Pezizomycotina; Sordariomycetes; Sordariomycetidae; Calosphaeriales; Calosphaeriaceae; Togninia; Togninia minima
655863	Grosmannia clavigera kw1407	54	Fungi; Dikarya; Ascomycota; Pezizomycotina; Sordariomycetes; Sordariomycetidae; Ophiostomatales; Ophiostomataceae; Grosmannia; Grosmannia clavigera
515849	Podospora anserina S mat+	77	Fungi; Dikarya; Ascomycota; Pezizomycotina; Sordariomycetes; Sordariomycetidae; Sordariales; Lasiosphaeriaceae; Podospora; Podospora anserina
771870	Sordaria macrospora k-hell	41	Fungi; Dikarya; Ascomycota; Pezizomycotina; Sordariomycetes; Sordariomycetidae; Sordariales; Sordariaceae; Sordaria; Sordaria macrospora
510952	Neurospora tetrasperma FGSC 2509	18	Fungi; Dikarya; Ascomycota; Pezizomycotina; Sordariomycetes; Sordariomycetidae; Sordariales; Sordariaceae; Neurospora; Neurospora tetrasperma
510951	Neurospora tetrasperma FGSC 2508	19	Fungi; Dikarya; Ascomycota; Pezizomycotina; Sordariomycetes; Sordariomycetidae; Sordariales; Sordariaceae; Neurospora; Neurospora tetrasperma
367110	Neurospora crassa OR74A	17	Fungi; Dikarya; Ascomycota; Pezizomycotina; Sordariomycetes; Sordariomycetidae; Sordariales; Sordariaceae; Neurospora; Neurospora crassa
578455	Thielavia terrestris NRRL 8126	24	Fungi; Dikarya; Ascomycota; Pezizomycotina; Sordariomycetes; Sordariomycetidae; Sordariales; Chaetomiaceae; Thielavia; Thielavia terrestris
573729	Myceliophthora thermophila ATCC 42464	14	Fungi; Dikarya; Ascomycota; Pezizomycotina; Sordariomycetes; Sordariomycetidae; Sordariales; Chaetomiaceae; Myceliophthora; Myceliophthora thermophila
759272	Chaetomium thermophilum var. thermophilum DSM 1495	23	Fungi; Dikarya; Ascomycota; Pezizomycotina; Sordariomycetes; Sordariomycetidae; Sordariales; Chaetomiaceae; Chaetomium; Chaetomium thermophilum; Chaetomium thermophilum var. thermophilum
306901	Chaetomium globosum CBS 148.51	110	Fungi; Dikarya; Ascomycota; Pezizomycotina; Sordariomycetes; Sordariomycetidae; Sordariales; Chaetomiaceae; Chaetomium; Chaetomium globosum
644352	Gaeumannomyces graminis var. tritici R3-111a-1	125	Fungi; Dikarya; Ascomycota; Pezizomycotina; Sordariomycetes; Sordariomycetidae; Magnaporthales; Magnaporthaceae; Gaeumannomyces; Gaeumannomyces graminis; Gaeumannomyces graminis var. tritici
1143193	Magnaporthe oryzae P131	44	Fungi; Dikarya; Ascomycota; Pezizomycotina; Sordariomycetes; Sordariomycetidae; Magnaporthales; Magnaporthaceae; Magnaporthe; Magnaporthe oryzae
1143189	Magnaporthe oryzae Y34	39	Fungi; Dikarya; Ascomycota; Pezizomycotina; Sordariomycetes; Sordariomycetidae; Magnaporthales; Magnaporthaceae; Magnaporthe; Magnaporthe oryzae
242507	Magnaporthe oryzae 70-15	41	Fungi; Dikarya; Ascomycota; Pezizomycotina; Sordariomycetes; Sordariomycetidae; Magnaporthales; Magnaporthaceae; Magnaporthe; Magnaporthe oryzae
1111077	Claviceps purpurea 20.1	2	Fungi; Dikarya; Ascomycota; Pezizomycotina; Sordariomycetes; Hypocreomycetidae; Hypocreales; Clavicipitaceae; Claviceps; Claviceps purpurea
655844	Metarhizium anisopliae ARSEF 23	59	Fungi; Dikarya; Ascomycota; Pezizomycotina; Sordariomycetes; Hypocreomycetidae; Hypocreales; Clavicipitaceae; Metarhizium; Metarhizium anisopliae
655827	Metarhizium acridum CQMa 102	34	Fungi; Dikarya; Ascomycota; Pezizomycotina; Sordariomycetes; Hypocreomycetidae; Hypocreales; Clavicipitaceae; Metarhizium; Metarhizium acridum
983644	Cordyceps militaris CM01	28	Fungi; Dikarya; Ascomycota; Pezizomycotina; Sordariomycetes; Hypocreomycetidae; Hypocreales; Cordycipitaceae; Cordyceps; Cordyceps militaris
655819	Beauveria bassiana ARSEF 2860	49	Fungi; Dikarya; Ascomycota; Pezizomycotina; Sordariomycetes; Hypocreomycetidae; Hypocreales; Cordycipitaceae; Beauveria; Beauveria bassiana
452589	Trichoderma atroviride IMI 206040	135	Fungi; Dikarya; Ascomycota; Pezizomycotina; Sordariomycetes; Hypocreomycetidae; Hypocreales; Hypocreaceae; Trichoderma; Trichoderma atroviride
431241	Trichoderma reesei QM6a	40	Fungi; Dikarya; Ascomycota; Pezizomycotina; Sordariomycetes; Hypocreomycetidae; Hypocreales; Hypocreaceae; Trichoderma; Trichoderma reesei
413071	Trichoderma virens Gv29-8	168	Fungi; Dikarya; Ascomycota; Pezizomycotina; Sordariomycetes; Hypocreomycetidae; Hypocreales; Hypocreaceae; Trichoderma; Trichoderma virens
660122	Nectria haematococca mpVI 77-13-4	105	Fungi; Dikarya; Ascomycota; Pezizomycotina; Sordariomycetes; Hypocreomycetidae; Hypocreales; Nectriaceae; Fusarium; Fusarium solani species complex; Nectria haematococca; Nectria haematococca mpVI
1229665	Fusarium oxysporum f. sp. cubense race 4	81	Fungi; Dikarya; Ascomycota; Pezizomycotina; Sordariomycetes; Hypocreomycetidae; Hypocreales; Nectriaceae; Fusarium; Fusarium oxysporum species complex; Fusarium oxysporum; Fusarium oxysporum f. cubense
1229664	Fusarium oxysporum f. sp. cubense race 1	83	Fungi; Dikarya; Ascomycota; Pezizomycotina; Sordariomycetes; Hypocreomycetidae; Hypocreales; Nectriaceae; Fusarium; Fusarium oxysporum species complex; Fusarium oxysporum; Fusarium oxysporum f. cubense
660025	Fusarium oxysporum Fo5176	140	Fungi; Dikarya; Ascomycota; Pezizomycotina; Sordariomycetes; Hypocreomycetidae; Hypocreales; Nectriaceae; Fusarium; Fusarium oxysporum species complex; Fusarium oxysporum
1028729	Fusarium pseudograminearum CS3096	71	Fungi; Dikarya; Ascomycota; Pezizomycotina; Sordariomycetes; Hypocreomycetidae; Hypocreales; Nectriaceae; Fusarium; Fusarium sambucinum species complex; Fusarium pseudograminearum
229533	Fusarium graminearum PH-1	86	Fungi; Dikarya; Ascomycota; Pezizomycotina; Sordariomycetes; Hypocreomycetidae; Hypocreales; Nectriaceae; Fusarium; Fusarium sambucinum species complex; Fusarium graminearum
526221	Verticillium alfalfae VaMs.102	28	Fungi; Dikarya; Ascomycota; Pezizomycotina; Sordariomycetes; Hypocreomycetidae; Glomerellales; Plectosphaerellaceae; Verticillium; Verticillium alfalfae
498257	Verticillium dahliae VdLs.17	37	Fungi; Dikarya; Ascomycota; Pezizomycotina; Sordariomycetes; Hypocreomycetidae; Glomerellales; Plectosphaerellaceae; Verticillium; Verticillium dahliae
1213859	Colletotrichum gloeosporioides Nara gc5	127	Fungi; Dikarya; Ascomycota; Pezizomycotina; Sordariomycetes; Hypocreomycetidae; Glomerellales; Glomerellaceae; Colletotrichum; Colletotrichum gloeosporioides
1213857	Colletotrichum orbiculare MAFF 240422	39	Fungi; Dikarya; Ascomycota; Pezizomycotina; Sordariomycetes; Hypocreomycetidae; Glomerellales; Glomerellaceae; Colletotrichum; Colletotrichum orbiculare
645133	Colletotrichum graminicola M1.001	37	Fungi; Dikarya; Ascomycota; Pezizomycotina; Sordariomycetes; Hypocreomycetidae; Glomerellales; Glomerellaceae; Colletotrichum; Colletotrichum graminicola
80884	Colletotrichum higginsianum	43	Fungi; Dikarya; Ascomycota; Pezizomycotina; Sordariomycetes; Hypocreomycetidae; Glomerellales; Glomerellaceae; Colletotrichum
39416	Tuber melanosporum	18	Fungi; Dikarya; Ascomycota; Pezizomycotina; Pezizomycetes; Pezizales; Tuberaceae; Tuber
1041607	Wickerhamomyces ciferrii	0	Fungi; Dikarya; Ascomycota; Saccharomycotina; Saccharomycetes; Saccharomycetales; Phaffomycetaceae; Wickerhamomyces
871575	Ogataea parapolymorpha DL-1	0	Fungi; Dikarya; Ascomycota; Saccharomycotina; Saccharomycetes; Saccharomycetales; Saccharomycetales incertae sedis; Ogataea; Ogataea parapolymorpha
306902	Clavispora lusitaniae ATCC 42720	0	Fungi; Dikarya; Ascomycota; Saccharomycotina; Saccharomycetes; Saccharomycetales; Metschnikowiaceae; Clavispora; Clavispora lusitaniae
619300	Spathaspora passalidarum NRRL Y-27907	0	Fungi; Dikarya; Ascomycota; Saccharomycotina; Saccharomycetes; Saccharomycetales; Debaryomycetaceae; Spathaspora; Spathaspora passalidarum
379508	Lodderomyces elongisporus NRRL YB-4239	0	Fungi; Dikarya; Ascomycota; Saccharomycotina; Saccharomycetes; Saccharomycetales; Debaryomycetaceae; Lodderomyces; Lodderomyces elongisporus
322104	Scheffersomyces stipitis CBS 6054	0	Fungi; Dikarya; Ascomycota; Saccharomycotina; Saccharomycetes; Saccharomycetales; Debaryomycetaceae; Scheffersomyces; Scheffersomyces stipitis
294746	Meyerozyma guilliermondii ATCC 6260	0	Fungi; Dikarya; Ascomycota; Saccharomycotina; Saccharomycetes; Saccharomycetales; Debaryomycetaceae; Meyerozyma; Meyerozyma guilliermondii
284592	Debaryomyces hansenii CBS767	0	Fungi; Dikarya; Ascomycota; Saccharomycotina; Saccharomycetes; Saccharomycetales; Debaryomycetaceae; Debaryomyces; Debaryomyces hansenii; Debaryomyces hansenii var. hansenii
284591	Yarrowia lipolytica CLIB122	0	Fungi; Dikarya; Ascomycota; Saccharomycotina; Saccharomycetes; Saccharomycetales; Dipodascaceae; Yarrowia; Yarrowia lipolytica
1245528	Candida maltosa Xu316	0	Fungi; Dikarya; Ascomycota; Saccharomycotina; Saccharomycetes; Saccharomycetales; Candida; Candida maltosa
590646	Candida tenuis ATCC 10573	0	Fungi; Dikarya; Ascomycota; Saccharomycotina; Saccharomycetes; Saccharomycetales; Candida; Candida tenuis
573826	Candida dubliniensis CD36	0	Fungi; Dikarya; Ascomycota; Saccharomycotina; Saccharomycetes; Saccharomycetales; Candida; Candida dubliniensis
294747	Candida tropicalis MYA-3404	0	Fungi; Dikarya; Ascomycota; Saccharomycotina; Saccharomycetes; Saccharomycetales; Candida; Candida tropicalis
294748	Candida albicans WO-1	0	Fungi; Dikarya; Ascomycota; Saccharomycotina; Saccharomycetes; Saccharomycetales; Candida; Candida albicans
237561	Candida albicans SC5314	0	Fungi; Dikarya; Ascomycota; Saccharomycotina; Saccharomycetes; Saccharomycetales; Candida; Candida albicans
1124627	Dekkera bruxellensis AWRI1499	0	Fungi; Dikarya; Ascomycota; Saccharomycotina; Saccharomycetes; Saccharomycetales; Saccharomycetaceae; Dekkera; Dekkera bruxellensis
1071381	Tetrapisispora phaffii CBS 4417	0	Fungi; Dikarya; Ascomycota; Saccharomycotina; Saccharomycetes; Saccharomycetales; Saccharomycetaceae; Tetrapisispora; Tetrapisispora phaffii
1071378	Naumovozyma dairenensis CBS 421	0	Fungi; Dikarya; Ascomycota; Saccharomycotina; Saccharomycetes; Saccharomycetales; Saccharomycetaceae; Naumovozyma; Naumovozyma dairenensis
1064592	Naumovozyma castellii CBS 4309	0	Fungi; Dikarya; Ascomycota; Saccharomycotina; Saccharomycetes; Saccharomycetales; Saccharomycetaceae; Naumovozyma; Naumovozyma castellii
644223	Komagataella pastoris GS115	0	Fungi; Dikarya; Ascomycota; Saccharomycotina; Saccharomycetes; Saccharomycetales; Saccharomycetaceae; Komagataella; Komagataella pastoris
559295	Lachancea thermotolerans CBS 6340	0	Fungi; Dikarya; Ascomycota; Saccharomycotina; Saccharomycetes; Saccharomycetales; Saccharomycetaceae; Lachancea; Lachancea thermotolerans
436907	Vanderwaltozyma polyspora DSM 70294	0	Fungi; Dikarya; Ascomycota; Saccharomycotina; Saccharomycetes; Saccharomycetales; Saccharomycetaceae; Vanderwaltozyma; Vanderwaltozyma polyspora
931890	Eremothecium cymbalariae DBVPG#7215	0	Fungi; Dikarya; Ascomycota; Saccharomycotina; Saccharomycetes; Saccharomycetales; Saccharomycetaceae; Eremothecium; Eremothecium cymbalariae
284811	Ashbya gossypii ATCC 10895	0	Fungi; Dikarya; Ascomycota; Saccharomycotina; Saccharomycetes; Saccharomycetales; Saccharomycetaceae; Eremothecium; Eremothecium gossypii
28985	Kluyveromyces lactis	0	Fungi; Dikarya; Ascomycota; Saccharomycotina; Saccharomycetes; Saccharomycetales; Saccharomycetaceae; Kluyveromyces
5478	Candida glabrata	0	Fungi; Dikarya; Ascomycota; Saccharomycotina; Saccharomycetes; Saccharomycetales; Saccharomycetaceae; Nakaseomyces
4956	Zygosaccharomyces rouxii	0	Fungi; Dikarya; Ascomycota; Saccharomycotina; Saccharomycetes; Saccharomycetales; Saccharomycetaceae; Zygosaccharomyces
4950	Torulaspora delbrueckii	0	Fungi; Dikarya; Ascomycota; Saccharomycotina; Saccharomycetes; Saccharomycetales; Saccharomycetaceae; Torulaspora
1095631	Saccharomyces cerevisiae x Saccharomyces kudriavzevii VIN7	0	Fungi; Dikarya; Ascomycota; Saccharomycotina; Saccharomycetes; Saccharomycetales; Saccharomycetaceae; Saccharomyces; Saccharomyces cerevisiae x Saccharomyces kudriavzevii
226230	Saccharomyces kudriavzevii IFO 1802	0	Fungi; Dikarya; Ascomycota; Saccharomycotina; Saccharomycetes; Saccharomycetales; Saccharomycetaceae; Saccharomyces; Saccharomyces kudriavzevii
4932	Saccharomyces cerevisiae	0	Fungi; Dikarya; Ascomycota; Saccharomycotina; Saccharomycetes; Saccharomycetales; Saccharomycetaceae; Saccharomyces
764101	Saccharomyces cerevisiae FostersO	0	Fungi; Dikarya; Ascomycota; Saccharomycotina; Saccharomycetes; Saccharomycetales; Saccharomycetaceae; Saccharomyces; Saccharomyces cerevisiae
764098	Saccharomyces cerevisiae Lalvin QA23	0	Fungi; Dikarya; Ascomycota; Saccharomycotina; Saccharomycetes; Saccharomycetales; Saccharomycetaceae; Saccharomyces; Saccharomyces cerevisiae
721032	Saccharomyces cerevisiae Kyokai no. 7	0	Fungi; Dikarya; Ascomycota; Saccharomycotina; Saccharomycetes; Saccharomycetales; Saccharomycetaceae; Saccharomyces; Saccharomyces cerevisiae
574961	Saccharomyces cerevisiae JAY291	0	Fungi; Dikarya; Ascomycota; Saccharomycotina; Saccharomycetes; Saccharomycetales; Saccharomycetaceae; Saccharomyces; Saccharomyces cerevisiae
545124	Saccharomyces cerevisiae AWRI1631	0	Fungi; Dikarya; Ascomycota; Saccharomycotina; Saccharomycetes; Saccharomycetales; Saccharomycetaceae; Saccharomyces; Saccharomyces cerevisiae
307796	Saccharomyces cerevisiae YJM789	0	Fungi; Dikarya; Ascomycota; Saccharomycotina; Saccharomycetes; Saccharomycetales; Saccharomycetaceae; Saccharomyces; Saccharomyces cerevisiae
285006	Saccharomyces cerevisiae RM11-1a	0	Fungi; Dikarya; Ascomycota; Saccharomycotina; Saccharomycetes; Saccharomycetales; Saccharomycetaceae; Saccharomyces; Saccharomyces cerevisiae
1097556	Taphrina deformans PYCC 5710	0	Fungi; Dikarya; Ascomycota; Taphrinomycotina; Taphrinomycetes; Taphrinales; Taphrinaceae; Taphrina; Taphrina deformans
1069680	Pneumocystis murina B123	0	Fungi; Dikarya; Ascomycota; Taphrinomycotina; Pneumocystidomycetes; Pneumocystidales; Pneumocystidaceae; Pneumocystis; Pneumocystis murina
42068	Pneumocystis jirovecii	0	Fungi; Dikarya; Ascomycota; Taphrinomycotina; Pneumocystidomycetes; Pneumocystidales; Pneumocystidaceae; Pneumocystis
402676	Schizosaccharomyces japonicus yFS275	0	Fungi; Dikarya; Ascomycota; Taphrinomycotina; Schizosaccharomycetes; Schizosaccharomycetales; Schizosaccharomycetaceae; Schizosaccharomyces; Schizosaccharomyces japonicus
4896	Schizosaccharomyces pombe	0	Fungi; Dikarya; Ascomycota; Taphrinomycotina; Schizosaccharomycetes; Schizosaccharomycetales; Schizosaccharomycetaceae; Schizosaccharomyces

## Sheet: NLR candidate list
taxname	taxid	gi
Agaricus bisporus var. bisporus H97	936046	426191670
Agaricus bisporus var. bisporus H97	936046	426191687
Agaricus bisporus var. bisporus H97	936046	426191751
Agaricus bisporus var. bisporus H97	936046	426191760
Agaricus bisporus var. bisporus H97	936046	426191769
Agaricus bisporus var. bisporus H97	936046	426191770
Agaricus bisporus var. bisporus H97	936046	426191798
Agaricus bisporus var. bisporus H97	936046	426191800
Agaricus bisporus var. bisporus H97	936046	426191867
Agaricus bisporus var. bisporus H97	936046	426191898
Agaricus bisporus var. bisporus H97	936046	426191957
Agaricus bisporus var. bisporus H97	936046	426191959
Agaricus bisporus var. bisporus H97	936046	426192008
Agaricus bisporus var. bisporus H97	936046	426192037
Agaricus bisporus var. bisporus H97	936046	426192041
Agaricus bisporus var. bisporus H97	936046	426192044
Agaricus bisporus var. bisporus H97	936046	426192048
Agaricus bisporus var. bisporus H97	936046	426192114
Agaricus bisporus var. bisporus H97	936046	426192199
Agaricus bisporus var. bisporus H97	936046	426192200
Agaricus bisporus var. bisporus H97	936046	426192201
Agaricus bisporus var. bisporus H97	936046	426192202
Agaricus bisporus var. bisporus H97	936046	426192219
Agaricus bisporus var. bisporus H97	936046	426192221
Agaricus bisporus var. bisporus H97	936046	426192228
Agaricus bisporus var. bisporus H97	936046	426192234
Agaricus bisporus var. bisporus H97	936046	426192237
Agaricus bisporus var. bisporus H97	936046	426192249
Agaricus bisporus var. bisporus H97	936046	426192250
Agaricus bisporus var. bisporus H97	936046	426192252
Agaricus bisporus var. bisporus H97	936046	426192705
Agaricus bisporus var. bisporus H97	936046	426192859
Agaricus bisporus var. bisporus H97	936046	426192895
Agaricus bisporus var. bisporus H97	936046	426193213
Agaricus bisporus var. bisporus H97	936046	426193214
Agaricus bisporus var. bisporus H97	936046	426193350
Agaricus bisporus var. bisporus H97	936046	426193393
Agaricus bisporus var. bisporus H97	936046	426193437
Agaricus bisporus var. bisporus H97	936046	426193531
Agaricus bisporus var. bisporus H97	936046	426193999
Agaricus bisporus var. bisporus H97	936046	426194087
Agaricus bisporus var. bisporus H97	936046	426194094
Agaricus bisporus var. bisporus H97	936046	426194095
Agaricus bisporus var. bisporus H97	936046	426194096
Agaricus bisporus var. bisporus H97	936046	426194100
Agaricus bisporus var. bisporus H97	936046	426194128
Agaricus bisporus var. bisporus H97	936046	426194129
Agaricus bisporus var. bisporus H97	936046	426194307
Agaricus bisporus var. bisporus H97	936046	426194460
Agaricus bisporus var. bisporus H97	936046	426194472
Agaricus bisporus var. bisporus H97	936046	426194567
Agaricus bisporus var. bisporus H97	936046	426194707
Agaricus bisporus var. bisporus H97	936046	426194708
Agaricus bisporus var. bisporus H97	936046	426194770
Agaricus bisporus var. bisporus H97	936046	426194808
Agaricus bisporus var. bisporus H97	936046	426194809
Agaricus bisporus var. bisporus H97	936046	426194819
Agaricus bisporus var. bisporus H97	936046	426194858
Agaricus bisporus var. bisporus H97	936046	426194859
Agaricus bisporus var. bisporus H97	936046	426194860
Agaricus bisporus var. bisporus H97	936046	426194861
Agaricus bisporus var. bisporus H97	936046	426194862
Agaricus bisporus var. bisporus H97	936046	426194867
Agaricus bisporus var. bisporus H97	936046	426194868
Agaricus bisporus var. bisporus H97	936046	426194880
Agaricus bisporus var. bisporus H97	936046	426194881
Agaricus bisporus var. bisporus H97	936046	426194883
Agaricus bisporus var. bisporus H97	936046	426194897
Agaricus bisporus var. bisporus H97	936046	426194908
Agaricus bisporus var. bisporus H97	936046	426195039
Agaricus bisporus var. bisporus H97	936046	426195046
Agaricus bisporus var. bisporus H97	936046	426195051
Agaricus bisporus var. bisporus H97	936046	426195052
Agaricus bisporus var. bisporus H97	936046	426195070
Agaricus bisporus var. bisporus H97	936046	426195083
Agaricus bisporus var. bisporus H97	936046	426195085
Agaricus bisporus var. bisporus H97	936046	426195089
Agaricus bisporus var. bisporus H97	936046	426195090
Agaricus bisporus var. bisporus H97	936046	426195092
Agaricus bisporus var. bisporus H97	936046	426195095
Agaricus bisporus var. bisporus H97	936046	426195119
Agaricus bisporus var. bisporus H97	936046	426195132
Agaricus bisporus var. bisporus H97	936046	426195134
Agaricus bisporus var. bisporus H97	936046	426195136
Agaricus bisporus var. bisporus H97	936046	426195137
Agaricus bisporus var. bisporus H97	936046	426195138
Agaricus bisporus var. bisporus H97	936046	426195149
Agaricus bisporus var. bisporus H97	936046	426195179
Agaricus bisporus var. bisporus H97	936046	426195196
Agaricus bisporus var. bisporus H97	936046	426195208
Agaricus bisporus var. bisporus H97	936046	426195210
Agaricus bisporus var. bisporus H97	936046	426195460
Agaricus bisporus var. bisporus H97	936046	426195467
Agaricus bisporus var. bisporus H97	936046	426195834
Agaricus bisporus var. bisporus H97	936046	426196020
Agaricus bisporus var. bisporus H97	936046	426196129
Agaricus bisporus var. bisporus H97	936046	426196131
Agaricus bisporus var. bisporus H97	936046	426196216
Agaricus bisporus var. bisporus H97	936046	426196221
Agaricus bisporus var. bisporus H97	936046	426196222
Agaricus bisporus var. bisporus H97	936046	426196260
Agaricus bisporus var. bisporus H97	936046	426196261
Agaricus bisporus var. bisporus H97	936046	426196288
Agaricus bisporus var. bisporus H97	936046	426196289
Agaricus bisporus var. bisporus H97	936046	426196293
Agaricus bisporus var. bisporus H97	936046	426196294
Agaricus bisporus var. bisporus H97	936046	426196295
Agaricus bisporus var. bisporus H97	936046	426196296
Agaricus bisporus var. bisporus H97	936046	426196299
Agaricus bisporus var. bisporus H97	936046	426196303
Agaricus bisporus var. bisporus H97	936046	426196304
Agaricus bisporus var. bisporus H97	936046	426196305
Agaricus bisporus var. bisporus H97	936046	426196309
Agaricus bisporus var. bisporus H97	936046	426196313
Agaricus bisporus var. bisporus H97	936046	426196314
Agaricus bisporus var. bisporus H97	936046	426196331
Agaricus bisporus var. bisporus H97	936046	426196335
Agaricus bisporus var. bisporus H97	936046	426196390
Agaricus bisporus var. bisporus H97	936046	426196828
Agaricus bisporus var. bisporus H97	936046	426196900
Agaricus bisporus var. bisporus H97	936046	426198004
Agaricus bisporus var. bisporus H97	936046	426198701
Agaricus bisporus var. bisporus H97	936046	426198772
Agaricus bisporus var. bisporus H97	936046	426198885
Agaricus bisporus var. bisporus H97	936046	426198919
Agaricus bisporus var. bisporus H97	936046	426198941
Agaricus bisporus var. bisporus H97	936046	426198942
Agaricus bisporus var. bisporus H97	936046	426198949
Agaricus bisporus var. bisporus H97	936046	426198950
Agaricus bisporus var. bisporus H97	936046	426198952
Agaricus bisporus var. bisporus H97	936046	426198954
Agaricus bisporus var. bisporus H97	936046	426198955
Agaricus bisporus var. bisporus H97	936046	426198982
Agaricus bisporus var. bisporus H97	936046	426198985
Agaricus bisporus var. bisporus H97	936046	426199035
Agaricus bisporus var. bisporus H97	936046	426199559
Agaricus bisporus var. bisporus H97	936046	426199602
Agaricus bisporus var. bisporus H97	936046	426199640
Agaricus bisporus var. bisporus H97	936046	426199641
Agaricus bisporus var. bisporus H97	936046	426199654
Agaricus bisporus var. bisporus H97	936046	426199670
Agaricus bisporus var. bisporus H97	936046	426199713
Agaricus bisporus var. bisporus H97	936046	426199741
Agaricus bisporus var. bisporus H97	936046	426199759
Agaricus bisporus var. bisporus H97	936046	426199781
Agaricus bisporus var. bisporus H97	936046	426199872
Agaricus bisporus var. bisporus H97	936046	426199952
Agaricus bisporus var. bisporus H97	936046	426200681
Agaricus bisporus var. bisporus H97	936046	426200682
Agaricus bisporus var. bisporus H97	936046	426200683
Agaricus bisporus var. bisporus H97	936046	426200690
Agaricus bisporus var. bisporus H97	936046	426200757
Agaricus bisporus var. bisporus H97	936046	426200759
Agaricus bisporus var. bisporus H97	936046	426200760
Agaricus bisporus var. bisporus H97	936046	426200992
Agaricus bisporus var. bisporus H97	936046	426202057
Agaricus bisporus var. burnettii JB137-S8	597362	409074215
Agaricus bisporus var. burnettii JB137-S8	597362	409074216
Agaricus bisporus var. burnettii JB137-S8	597362	409074218
Agaricus bisporus var. burnettii JB137-S8	597362	409074321
Agaricus bisporus var. burnettii JB137-S8	597362	409074394
Agaricus bisporus var. burnettii JB137-S8	597362	409074654
Agaricus bisporus var. burnettii JB137-S8	597362	409074660
Agaricus bisporus var. burnettii JB137-S8	597362	409074665
Agaricus bisporus var. burnettii JB137-S8	597362	409074672
Agaricus bisporus var. burnettii JB137-S8	597362	409074700
Agaricus bisporus var. burnettii JB137-S8	597362	409074712
Agaricus bisporus var. burnettii JB137-S8	597362	409074748
Agaricus bisporus var. burnettii JB137-S8	597362	409074752
Agaricus bisporus var. burnettii JB137-S8	597362	409074754
Agaricus bisporus var. burnettii JB137-S8	597362	409074777
Agaricus bisporus var. burnettii JB137-S8	597362	409074778
Agaricus bisporus var. burnettii JB137-S8	597362	409074788
Agaricus bisporus var. burnettii JB137-S8	597362	409074792
Agaricus bisporus var. burnettii JB137-S8	597362	409074793
Agaricus bisporus var. burnettii JB137-S8	597362	409074796
Agaricus bisporus var. burnettii JB137-S8	597362	409074859
Agaricus bisporus var. burnettii JB137-S8	597362	409074861
Agaricus bisporus var. burnettii JB137-S8	597362	409074862
Agaricus bisporus var. burnettii JB137-S8	597362	409074899
Agaricus bisporus var. burnettii JB137-S8	597362	409074939
Agaricus bisporus var. burnettii JB137-S8	597362	409074946
Agaricus bisporus var. burnettii JB137-S8	597362	409074947
Agaricus bisporus var. burnettii JB137-S8	597362	409075082
Agaricus bisporus var. burnettii JB137-S8	597362	409075138
Agaricus bisporus var. burnettii JB137-S8	597362	409075263
Agaricus bisporus var. burnettii JB137-S8	597362	409075355
Agaricus bisporus var. burnettii JB137-S8	597362	409075477
Agaricus bisporus var. burnettii JB137-S8	597362	409075489
Agaricus bisporus var. burnettii JB137-S8	597362	409075697
Agaricus bisporus var. burnettii JB137-S8	597362	409075700
Agaricus bisporus var. burnettii JB137-S8	597362	409075728
Agaricus bisporus var. burnettii JB137-S8	597362	409075729
Agaricus bisporus var. burnettii JB137-S8	597362	409075975
Agaricus bisporus var. burnettii JB137-S8	597362	409076011
Agaricus bisporus var. burnettii JB137-S8	597362	409076118
Agaricus bisporus var. burnettii JB137-S8	597362	409076194
Agaricus bisporus var. burnettii JB137-S8	597362	409076195
Agaricus bisporus var. burnettii JB137-S8	597362	409076285
Agaricus bisporus var. burnettii JB137-S8	597362	409076311
Agaricus bisporus var. burnettii JB137-S8	597362	409076314
Agaricus bisporus var. burnettii JB137-S8	597362	409076316
Agaricus bisporus var. burnettii JB137-S8	597362	409076321
Agaricus bisporus var. burnettii JB137-S8	597362	409076322
Agaricus bisporus var. burnettii JB137-S8	597362	409076324
Agaricus bisporus var. burnettii JB137-S8	597362	409076367
Agaricus bisporus var. burnettii JB137-S8	597362	409076398
Agaricus bisporus var. burnettii JB137-S8	597362	409076442
Agaricus bisporus var. burnettii JB137-S8	597362	409076443
Agaricus bisporus var. burnettii JB137-S8	597362	409076454
Agaricus bisporus var. burnettii JB137-S8	597362	409076455
Agaricus bisporus var. burnettii JB137-S8	597362	409076456
Agaricus bisporus var. burnettii JB137-S8	597362	409076457
Agaricus bisporus var. burnettii JB137-S8	597362	409076459
Agaricus bisporus var. burnettii JB137-S8	597362	409076460
Agaricus bisporus var. burnettii JB137-S8	597362	409076488
Agaricus bisporus var. burnettii JB137-S8	597362	409076498
Agaricus bisporus var. burnettii JB137-S8	597362	409076499
Agaricus bisporus var. burnettii JB137-S8	597362	409076541
Agaricus bisporus var. burnettii JB137-S8	597362	409076616
Agaricus bisporus var. burnettii JB137-S8	597362	409076706
Agaricus bisporus var. burnettii JB137-S8	597362	409076759
Agaricus bisporus var. burnettii JB137-S8	597362	409076761
Agaricus bisporus var. burnettii JB137-S8	597362	409076775
Agaricus bisporus var. burnettii JB137-S8	597362	409076778
Agaricus bisporus var. burnettii JB137-S8	597362	409076783
Agaricus bisporus var. burnettii JB137-S8	597362	409076784
Agaricus bisporus var. burnettii JB137-S8	597362	409076785
Agaricus bisporus var. burnettii JB137-S8	597362	409076787
Agaricus bisporus var. burnettii JB137-S8	597362	409076788
Agaricus bisporus var. burnettii JB137-S8	597362	409076789
Agaricus bisporus var. burnettii JB137-S8	597362	409076790
Agaricus bisporus var. burnettii JB137-S8	597362	409076803
Agaricus bisporus var. burnettii JB137-S8	597362	409076805
Agaricus bisporus var. burnettii JB137-S8	597362	409076808
Agaricus bisporus var. burnettii JB137-S8	597362	409077087
Agaricus bisporus var. burnettii JB137-S8	597362	409077127
Agaricus bisporus var. burnettii JB137-S8	597362	409077137
Agaricus bisporus var. burnettii JB137-S8	597362	409077163
Agaricus bisporus var. burnettii JB137-S8	597362	409077327
Agaricus bisporus var. burnettii JB137-S8	597362	409077328
Agaricus bisporus var. burnettii JB137-S8	597362	409077476
Agaricus bisporus var. burnettii JB137-S8	597362	409077485
Agaricus bisporus var. burnettii JB137-S8	597362	409077545
Agaricus bisporus var. burnettii JB137-S8	597362	409077580
Agaricus bisporus var. burnettii JB137-S8	597362	409077602
Agaricus bisporus var. burnettii JB137-S8	597362	409077603
Agaricus bisporus var. burnettii JB137-S8	597362	409077612
Agaricus bisporus var. burnettii JB137-S8	597362	409077613
Agaricus bisporus var. burnettii JB137-S8	597362	409077614
Agaricus bisporus var. burnettii JB137-S8	597362	409077615
Agaricus bisporus var. burnettii JB137-S8	597362	409077616
Agaricus bisporus var. burnettii JB137-S8	597362	409077638
Agaricus bisporus var. burnettii JB137-S8	597362	409077640
Agaricus bisporus var. burnettii JB137-S8	597362	409077641
Agaricus bisporus var. burnettii JB137-S8	597362	409077646
Agaricus bisporus var. burnettii JB137-S8	597362	409077701
Agaricus bisporus var. burnettii JB137-S8	597362	409078000
Agaricus bisporus var. burnettii JB137-S8	597362	409078081
Agaricus bisporus var. burnettii JB137-S8	597362	409078090
Agaricus bisporus var. burnettii JB137-S8	597362	409078091
Agaricus bisporus var. burnettii JB137-S8	597362	409078093
Agaricus bisporus var. burnettii JB137-S8	597362	409078094
Agaricus bisporus var. burnettii JB137-S8	597362	409078098
Agaricus bisporus var. burnettii JB137-S8	597362	409078128
Agaricus bisporus var. burnettii JB137-S8	597362	409078129
Agaricus bisporus var. burnettii JB137-S8	597362	409078550
Agaricus bisporus var. burnettii JB137-S8	597362	409078614
Agaricus bisporus var. burnettii JB137-S8	597362	409078617
Agaricus bisporus var. burnettii JB137-S8	597362	409078625
Agaricus bisporus var. burnettii JB137-S8	597362	409078631
Agaricus bisporus var. burnettii JB137-S8	597362	409078636
Agaricus bisporus var. burnettii JB137-S8	597362	409078645
Agaricus bisporus var. burnettii JB137-S8	597362	409078927
Agaricus bisporus var. burnettii JB137-S8	597362	409079110
Agaricus bisporus var. burnettii JB137-S8	597362	409079225
Agaricus bisporus var. burnettii JB137-S8	597362	409079226
Agaricus bisporus var. burnettii JB137-S8	597362	409079311
Agaricus bisporus var. burnettii JB137-S8	597362	409080852
Agaricus bisporus var. burnettii JB137-S8	597362	409081004
Agaricus bisporus var. burnettii JB137-S8	597362	409081046
Agaricus bisporus var. burnettii JB137-S8	597362	409081070
Agaricus bisporus var. burnettii JB137-S8	597362	409081072
Agaricus bisporus var. burnettii JB137-S8	597362	409081076
Agaricus bisporus var. burnettii JB137-S8	597362	409081077
Agaricus bisporus var. burnettii JB137-S8	597362	409081079
Agaricus bisporus var. burnettii JB137-S8	597362	409081086
Agaricus bisporus var. burnettii JB137-S8	597362	409081093
Agaricus bisporus var. burnettii JB137-S8	597362	409081094
Agaricus bisporus var. burnettii JB137-S8	597362	409081097
Agaricus bisporus var. burnettii JB137-S8	597362	409081098
Agaricus bisporus var. burnettii JB137-S8	597362	409081099
Agaricus bisporus var. burnettii JB137-S8	597362	409081100
Agaricus bisporus var. burnettii JB137-S8	597362	409081104
Agaricus bisporus var. burnettii JB137-S8	597362	409081122
Agaricus bisporus var. burnettii JB137-S8	597362	409081590
Agaricus bisporus var. burnettii JB137-S8	597362	409081668
Agaricus bisporus var. burnettii JB137-S8	597362	409081917
Agaricus bisporus var. burnettii JB137-S8	597362	409081929
Agaricus bisporus var. burnettii JB137-S8	597362	409081953
Agaricus bisporus var. burnettii JB137-S8	597362	409082812
Agaricus bisporus var. burnettii JB137-S8	597362	409082813
Agaricus bisporus var. burnettii JB137-S8	597362	409082821
Agaricus bisporus var. burnettii JB137-S8	597362	409082831
Agaricus bisporus var. burnettii JB137-S8	597362	409082883
Agaricus bisporus var. burnettii JB137-S8	597362	409082884
Agaricus bisporus var. burnettii JB137-S8	597362	409083950
Ajellomyces capsulatus G186AR	447093	225555145
Ajellomyces capsulatus G186AR	447093	225555201
Ajellomyces capsulatus G186AR	447093	225555206
Ajellomyces capsulatus G186AR	447093	225555239
Ajellomyces capsulatus G186AR	447093	225555687
Ajellomyces capsulatus G186AR	447093	225556528
Ajellomyces capsulatus G186AR	447093	225556647
Ajellomyces capsulatus G186AR	447093	225557065
Ajellomyces capsulatus G186AR	447093	225557389
Ajellomyces capsulatus G186AR	447093	225557793
Ajellomyces capsulatus G186AR	447093	225559733
Ajellomyces capsulatus G186AR	447093	225560007
Ajellomyces capsulatus G186AR	447093	225560352
Ajellomyces capsulatus G186AR	447093	225562336
Ajellomyces capsulatus H143	544712	240273640
Ajellomyces capsulatus H143	544712	240275070
Ajellomyces capsulatus H143	544712	240276123
Ajellomyces capsulatus H143	544712	240278718
Ajellomyces capsulatus H143	544712	240279210
Ajellomyces capsulatus H143	544712	240279894
Ajellomyces capsulatus H143	544712	240281175
Ajellomyces capsulatus H143	544712	240281360
Ajellomyces capsulatus H143	544712	240281422
Ajellomyces capsulatus H143	544712	240281426
Ajellomyces capsulatus H143	544712	240281509
Ajellomyces capsulatus H143	544712	240282290
Ajellomyces capsulatus H88	544711	325087538
Ajellomyces capsulatus H88	544711	325087655
Ajellomyces capsulatus H88	544711	325090011
Ajellomyces capsulatus H88	544711	325090368
Ajellomyces capsulatus H88	544711	325092079
Ajellomyces capsulatus H88	544711	325092085
Ajellomyces capsulatus H88	544711	325092152
Ajellomyces capsulatus H88	544711	325092327
Ajellomyces capsulatus H88	544711	325093023
Ajellomyces capsulatus H88	544711	325093697
Ajellomyces capsulatus H88	544711	325094423
Ajellomyces capsulatus H88	544711	325095524
Ajellomyces capsulatus H88	544711	325096093
Ajellomyces capsulatus NAm1	339724	154272666
Ajellomyces capsulatus NAm1	339724	154272682
Ajellomyces capsulatus NAm1	339724	154272924
Ajellomyces capsulatus NAm1	339724	154274365
Ajellomyces capsulatus NAm1	339724	154274688
Ajellomyces capsulatus NAm1	339724	154278451
Ajellomyces capsulatus NAm1	339724	154279080
Ajellomyces capsulatus NAm1	339724	154282541
Ajellomyces capsulatus NAm1	339724	154282545
Ajellomyces capsulatus NAm1	339724	154284374
Ajellomyces capsulatus NAm1	339724	154284584
Ajellomyces capsulatus NAm1	339724	154285076
Ajellomyces capsulatus NAm1	339724	154285314
Ajellomyces capsulatus NAm1	339724	154287794
Ajellomyces capsulatus NAm1	339724	154288200
Ajellomyces dermatitidis ATCC 18188	653446	327348295
Ajellomyces dermatitidis ATCC 18188	653446	327348344
Ajellomyces dermatitidis ATCC 18188	653446	327348656
Ajellomyces dermatitidis ATCC 18188	653446	327349252
Ajellomyces dermatitidis ATCC 18188	653446	327350788
Ajellomyces dermatitidis ATCC 18188	653446	327350845
Ajellomyces dermatitidis ATCC 18188	653446	327351245
Ajellomyces dermatitidis ATCC 18188	653446	327351314
Ajellomyces dermatitidis ATCC 18188	653446	327351508
Ajellomyces dermatitidis ATCC 18188	653446	327353116
Ajellomyces dermatitidis ATCC 18188	653446	327353304
Ajellomyces dermatitidis ATCC 18188	653446	327354554
Ajellomyces dermatitidis ATCC 18188	653446	327355283
Ajellomyces dermatitidis ATCC 18188	653446	327355900
Ajellomyces dermatitidis ATCC 18188	653446	327355901
Ajellomyces dermatitidis ATCC 18188	653446	327355905
Ajellomyces dermatitidis ATCC 18188	653446	327356386
Ajellomyces dermatitidis ATCC 18188	653446	327356661
Ajellomyces dermatitidis ATCC 18188	653446	327356705
Ajellomyces dermatitidis ATCC 18188	653446	327357178
Ajellomyces dermatitidis ATCC 18188	653446	327357711
Ajellomyces dermatitidis ATCC 18188	653446	327357955
Ajellomyces dermatitidis ER-3	559297	239606312
Ajellomyces dermatitidis ER-3	559297	239606779
Ajellomyces dermatitidis ER-3	559297	239606850
Ajellomyces dermatitidis ER-3	559297	239606982
Ajellomyces dermatitidis ER-3	559297	239609132
Ajellomyces dermatitidis ER-3	559297	239609193
Ajellomyces dermatitidis ER-3	559297	239609196
Ajellomyces dermatitidis ER-3	559297	239609229
Ajellomyces dermatitidis ER-3	559297	239609862
Ajellomyces dermatitidis ER-3	559297	239609920
Ajellomyces dermatitidis ER-3	559297	239610323
Ajellomyces dermatitidis ER-3	559297	239610868
Ajellomyces dermatitidis ER-3	559297	239611198
Ajellomyces dermatitidis ER-3	559297	239611334
Ajellomyces dermatitidis ER-3	559297	239611643
Ajellomyces dermatitidis ER-3	559297	239611690
Ajellomyces dermatitidis ER-3	559297	239612381
Ajellomyces dermatitidis ER-3	559297	239613957
Ajellomyces dermatitidis ER-3	559297	239614495
Ajellomyces dermatitidis ER-3	559297	239614996
Ajellomyces dermatitidis SLH14081	559298	261187964
Ajellomyces dermatitidis SLH14081	559298	261188197
Ajellomyces dermatitidis SLH14081	559298	261188753
Ajellomyces dermatitidis SLH14081	559298	261189005
Ajellomyces dermatitidis SLH14081	559298	261189011
Ajellomyces dermatitidis SLH14081	559298	261189079
Ajellomyces dermatitidis SLH14081	559298	261190024
Ajellomyces dermatitidis SLH14081	559298	261191210
Ajellomyces dermatitidis SLH14081	559298	261192723
Ajellomyces dermatitidis SLH14081	559298	261193116
Ajellomyces dermatitidis SLH14081	559298	261193421
Ajellomyces dermatitidis SLH14081	559298	261194068
Ajellomyces dermatitidis SLH14081	559298	261196015
Ajellomyces dermatitidis SLH14081	559298	261197501
Ajellomyces dermatitidis SLH14081	559298	261198807
Ajellomyces dermatitidis SLH14081	559298	261198947
Ajellomyces dermatitidis SLH14081	559298	261199063
Ajellomyces dermatitidis SLH14081	559298	261201376
Ajellomyces dermatitidis SLH14081	559298	261201478
Ajellomyces dermatitidis SLH14081	559298	261202690
Ajellomyces dermatitidis SLH14081	559298	261202748
Ajellomyces dermatitidis SLH14081	559298	261205434
Ajellomyces dermatitidis SLH14081	559298	261205710
Ajellomyces dermatitidis SLH14081	559298	261206322
Arthrobotrys oligospora ATCC 24927	756982	345559874
Arthrobotrys oligospora ATCC 24927	756982	345560070
Arthrobotrys oligospora ATCC 24927	756982	345560074
Arthrobotrys oligospora ATCC 24927	756982	345560075
Arthrobotrys oligospora ATCC 24927	756982	345560154
Arthrobotrys oligospora ATCC 24927	756982	345560456
Arthrobotrys oligospora ATCC 24927	756982	345560724
Arthrobotrys oligospora ATCC 24927	756982	345560777
Arthrobotrys oligospora ATCC 24927	756982	345560833
Arthrobotrys oligospora ATCC 24927	756982	345560856
Arthrobotrys oligospora ATCC 24927	756982	345560924
Arthrobotrys oligospora ATCC 24927	756982	345560927
Arthrobotrys oligospora ATCC 24927	756982	345560941
Arthrobotrys oligospora ATCC 24927	756982	345561080
Arthrobotrys oligospora ATCC 24927	756982	345561092
Arthrobotrys oligospora ATCC 24927	756982	345561346
Arthrobotrys oligospora ATCC 24927	756982	345561407
Arthrobotrys oligospora ATCC 24927	756982	345561443
Arthrobotrys oligospora ATCC 24927	756982	345561456
Arthrobotrys oligospora ATCC 24927	756982	345561559
Arthrobotrys oligospora ATCC 24927	756982	345561823
Arthrobotrys oligospora ATCC 24927	756982	345561829
Arthrobotrys oligospora ATCC 24927	756982	345561831
Arthrobotrys oligospora ATCC 24927	756982	345561839
Arthrobotrys oligospora ATCC 24927	756982	345561841
Arthrobotrys oligospora ATCC 24927	756982	345561993
Arthrobotrys oligospora ATCC 24927	756982	345562023
Arthrobotrys oligospora ATCC 24927	756982	345562221
Arthrobotrys oligospora ATCC 24927	756982	345562418
Arthrobotrys oligospora ATCC 24927	756982	345562423
Arthrobotrys oligospora ATCC 24927	756982	345562506
Arthrobotrys oligospora ATCC 24927	756982	345562721
Arthrobotrys oligospora ATCC 24927	756982	345562749
Arthrobotrys oligospora ATCC 24927	756982	345562821
Arthrobotrys oligospora ATCC 24927	756982	345562822
Arthrobotrys oligospora ATCC 24927	756982	345563059
Arthrobotrys oligospora ATCC 24927	756982	345563088
Arthrobotrys oligospora ATCC 24927	756982	345563092
Arthrobotrys oligospora ATCC 24927	756982	345563163
Arthrobotrys oligospora ATCC 24927	756982	345563239
Arthrobotrys oligospora ATCC 24927	756982	345563276
Arthrobotrys oligospora ATCC 24927	756982	345563322
Arthrobotrys oligospora ATCC 24927	756982	345563502
Arthrobotrys oligospora ATCC 24927	756982	345563768
Arthrobotrys oligospora ATCC 24927	756982	345563841
Arthrobotrys oligospora ATCC 24927	756982	345563869
Arthrobotrys oligospora ATCC 24927	756982	345564039
Arthrobotrys oligospora ATCC 24927	756982	345564068
Arthrobotrys oligospora ATCC 24927	756982	345564558
Arthrobotrys oligospora ATCC 24927	756982	345564564
Arthrobotrys oligospora ATCC 24927	756982	345564594
Arthrobotrys oligospora ATCC 24927	756982	345564873
Arthrobotrys oligospora ATCC 24927	756982	345564937
Arthrobotrys oligospora ATCC 24927	756982	345564946
Arthrobotrys oligospora ATCC 24927	756982	345564987
Arthrobotrys oligospora ATCC 24927	756982	345565144
Arthrobotrys oligospora ATCC 24927	756982	345565218
Arthrobotrys oligospora ATCC 24927	756982	345565233
Arthrobotrys oligospora ATCC 24927	756982	345565273
Arthrobotrys oligospora ATCC 24927	756982	345565354
Arthrobotrys oligospora ATCC 24927	756982	345565358
Arthrobotrys oligospora ATCC 24927	756982	345565368
Arthrobotrys oligospora ATCC 24927	756982	345565431
Arthrobotrys oligospora ATCC 24927	756982	345565626
Arthrobotrys oligospora ATCC 24927	756982	345565672
Arthrobotrys oligospora ATCC 24927	756982	345565730
Arthrobotrys oligospora ATCC 24927	756982	345565751
Arthrobotrys oligospora ATCC 24927	756982	345565758
Arthrobotrys oligospora ATCC 24927	756982	345565847
Arthrobotrys oligospora ATCC 24927	756982	345565848
Arthrobotrys oligospora ATCC 24927	756982	345565872
Arthrobotrys oligospora ATCC 24927	756982	345565908
Arthrobotrys oligospora ATCC 24927	756982	345566002
Arthrobotrys oligospora ATCC 24927	756982	345566095
Arthrobotrys oligospora ATCC 24927	756982	345566109
Arthrobotrys oligospora ATCC 24927	756982	345566231
Arthrobotrys oligospora ATCC 24927	756982	345566419
Arthrobotrys oligospora ATCC 24927	756982	345566454
Arthrobotrys oligospora ATCC 24927	756982	345566540
Arthrobotrys oligospora ATCC 24927	756982	345566552
Arthrobotrys oligospora ATCC 24927	756982	345566683
Arthrobotrys oligospora ATCC 24927	756982	345566742
Arthrobotrys oligospora ATCC 24927	756982	345567088
Arthrobotrys oligospora ATCC 24927	756982	345567147
Arthrobotrys oligospora ATCC 24927	756982	345567247
Arthrobotrys oligospora ATCC 24927	756982	345567337
Arthrobotrys oligospora ATCC 24927	756982	345567396
Arthrobotrys oligospora ATCC 24927	756982	345567410
Arthrobotrys oligospora ATCC 24927	756982	345567726
Arthrobotrys oligospora ATCC 24927	756982	345567780
Arthrobotrys oligospora ATCC 24927	756982	345567793
Arthrobotrys oligospora ATCC 24927	756982	345567857
Arthrobotrys oligospora ATCC 24927	756982	345567948
Arthrobotrys oligospora ATCC 24927	756982	345568074
Arthrobotrys oligospora ATCC 24927	756982	345568277
Arthrobotrys oligospora ATCC 24927	756982	345568310
Arthrobotrys oligospora ATCC 24927	756982	345568341
Arthrobotrys oligospora ATCC 24927	756982	345568481
Arthrobotrys oligospora ATCC 24927	756982	345568727
Arthrobotrys oligospora ATCC 24927	756982	345568973
Arthrobotrys oligospora ATCC 24927	756982	345569131
Arthrobotrys oligospora ATCC 24927	756982	345569271
Arthrobotrys oligospora ATCC 24927	756982	345569337
Arthrobotrys oligospora ATCC 24927	756982	345569427
Arthrobotrys oligospora ATCC 24927	756982	345569560
Arthrobotrys oligospora ATCC 24927	756982	345569564
Arthrobotrys oligospora ATCC 24927	756982	345569818
Arthrobotrys oligospora ATCC 24927	756982	345569820
Arthrobotrys oligospora ATCC 24927	756982	345569839
Arthrobotrys oligospora ATCC 24927	756982	345569980
Arthrobotrys oligospora ATCC 24927	756982	345570001
Arthrobotrys oligospora ATCC 24927	756982	345570323
Arthrobotrys oligospora ATCC 24927	756982	345570343
Arthrobotrys oligospora ATCC 24927	756982	345570345
Arthrobotrys oligospora ATCC 24927	756982	345570347
Arthrobotrys oligospora ATCC 24927	756982	345570351
Arthrobotrys oligospora ATCC 24927	756982	345570371
Arthrobotrys oligospora ATCC 24927	756982	345570382
Arthrobotrys oligospora ATCC 24927	756982	345570390
Arthrobotrys oligospora ATCC 24927	756982	345570407
Arthrobotrys oligospora ATCC 24927	756982	345570415
Arthrobotrys oligospora ATCC 24927	756982	345570420
Arthrobotrys oligospora ATCC 24927	756982	345571016
Arthrobotrys oligospora ATCC 24927	756982	345571046
Arthrobotrys oligospora ATCC 24927	756982	345571188
Arthrobotrys oligospora ATCC 24927	756982	345571224
Arthrobotrys oligospora ATCC 24927	756982	345571233
Arthrobotrys oligospora ATCC 24927	756982	345571244
Arthrobotrys oligospora ATCC 24927	756982	345571536
Arthroderma benhamiae CBS 112371	663331	302495993
Arthroderma benhamiae CBS 112371	663331	302497739
Arthroderma benhamiae CBS 112371	663331	302497918
Arthroderma benhamiae CBS 112371	663331	302498784
Arthroderma benhamiae CBS 112371	663331	302499925
Arthroderma benhamiae CBS 112371	663331	302501053
Arthroderma benhamiae CBS 112371	663331	302501646
Arthroderma benhamiae CBS 112371	663331	302502048
Arthroderma benhamiae CBS 112371	663331	302502198
Arthroderma benhamiae CBS 112371	663331	302503653
Arthroderma benhamiae CBS 112371	663331	302506076
Arthroderma benhamiae CBS 112371	663331	302506585
Arthroderma benhamiae CBS 112371	663331	302508741
Arthroderma benhamiae CBS 112371	663331	302511505
Arthroderma gypseum CBS 118893	535722	315039507
Arthroderma gypseum CBS 118893	535722	315039509
Arthroderma gypseum CBS 118893	535722	315039745
Arthroderma gypseum CBS 118893	535722	315039863
Arthroderma gypseum CBS 118893	535722	315040652
Arthroderma gypseum CBS 118893	535722	315040768
Arthroderma gypseum CBS 118893	535722	315041935
Arthroderma gypseum CBS 118893	535722	315042694
Arthroderma gypseum CBS 118893	535722	315043210
Arthroderma gypseum CBS 118893	535722	315043346
Arthroderma gypseum CBS 118893	535722	315043570
Arthroderma gypseum CBS 118893	535722	315044103
Arthroderma gypseum CBS 118893	535722	315045974
Arthroderma gypseum CBS 118893	535722	315046484
Arthroderma gypseum CBS 118893	535722	315046594
Arthroderma gypseum CBS 118893	535722	315046842
Arthroderma gypseum CBS 118893	535722	315047754
Arthroderma gypseum CBS 118893	535722	315047943
Arthroderma gypseum CBS 118893	535722	315048633
Arthroderma gypseum CBS 118893	535722	315049487
Arthroderma gypseum CBS 118893	535722	315049869
Arthroderma gypseum CBS 118893	535722	315050274
Arthroderma gypseum CBS 118893	535722	315050578
Arthroderma gypseum CBS 118893	535722	315050828
Arthroderma gypseum CBS 118893	535722	315050864
Arthroderma gypseum CBS 118893	535722	315051030
Arthroderma gypseum CBS 118893	535722	315051108
Arthroderma gypseum CBS 118893	535722	315051206
Arthroderma gypseum CBS 118893	535722	315051446
Arthroderma gypseum CBS 118893	535722	315053275
Arthroderma gypseum CBS 118893	535722	315053299
Arthroderma gypseum CBS 118893	535722	315054501
Arthroderma otae CBS 113480	554155	296803585
Arthroderma otae CBS 113480	554155	296803919
Arthroderma otae CBS 113480	554155	296804398
Arthroderma otae CBS 113480	554155	296804480
Arthroderma otae CBS 113480	554155	296805044
Arthroderma otae CBS 113480	554155	296805109
Arthroderma otae CBS 113480	554155	296805139
Arthroderma otae CBS 113480	554155	296808007
Arthroderma otae CBS 113480	554155	296808381
Arthroderma otae CBS 113480	554155	296810660
Arthroderma otae CBS 113480	554155	296811320
Arthroderma otae CBS 113480	554155	296812201
Arthroderma otae CBS 113480	554155	296812227
Arthroderma otae CBS 113480	554155	296812573
Arthroderma otae CBS 113480	554155	296813133
Arthroderma otae CBS 113480	554155	296814712
Arthroderma otae CBS 113480	554155	296815600
Arthroderma otae CBS 113480	554155	296816629
Arthroderma otae CBS 113480	554155	296817429
Arthroderma otae CBS 113480	554155	296817439
Arthroderma otae CBS 113480	554155	296817593
Arthroderma otae CBS 113480	554155	296821160
Arthroderma otae CBS 113480	554155	296822588
Arthroderma otae CBS 113480	554155	296822600
Aspergillus clavatus NRRL 1	344612	121703449
Aspergillus clavatus NRRL 1	344612	121703900
Aspergillus clavatus NRRL 1	344612	121705776
Aspergillus clavatus NRRL 1	344612	121708735
Aspergillus clavatus NRRL 1	344612	121710002
Aspergillus clavatus NRRL 1	344612	121710526
Aspergillus clavatus NRRL 1	344612	121710838
Aspergillus clavatus NRRL 1	344612	121711779
Aspergillus clavatus NRRL 1	344612	121716416
Aspergillus clavatus NRRL 1	344612	121717130
Aspergillus clavatus NRRL 1	344612	121719530
Aspergillus clavatus NRRL 1	344612	121720034
Aspergillus flavus NRRL3357	332952	238482559
Aspergillus flavus NRRL3357	332952	238482849
Aspergillus flavus NRRL3357	332952	238483193
Aspergillus flavus NRRL3357	332952	238483775
Aspergillus flavus NRRL3357	332952	238485378
Aspergillus flavus NRRL3357	332952	238485542
Aspergillus flavus NRRL3357	332952	238486772
Aspergillus flavus NRRL3357	332952	238486922
Aspergillus flavus NRRL3357	332952	238488311
Aspergillus flavus NRRL3357	332952	238488693
Aspergillus flavus NRRL3357	332952	238489799
Aspergillus flavus NRRL3357	332952	238489947
Aspergillus flavus NRRL3357	332952	238490774
Aspergillus flavus NRRL3357	332952	238490960
Aspergillus flavus NRRL3357	332952	238491078
Aspergillus flavus NRRL3357	332952	238491994
Aspergillus flavus NRRL3357	332952	238492111
Aspergillus flavus NRRL3357	332952	238492233
Aspergillus flavus NRRL3357	332952	238492403
Aspergillus flavus NRRL3357	332952	238492615
Aspergillus flavus NRRL3357	332952	238493143
Aspergillus flavus NRRL3357	332952	238494506
Aspergillus flavus NRRL3357	332952	238495042
Aspergillus flavus NRRL3357	332952	238495144
Aspergillus flavus NRRL3357	332952	238495474
Aspergillus flavus NRRL3357	332952	238496907
Aspergillus flavus NRRL3357	332952	238497494
Aspergillus flavus NRRL3357	332952	238497764
Aspergillus flavus NRRL3357	332952	238498282
Aspergillus flavus NRRL3357	332952	238498404
Aspergillus flavus NRRL3357	332952	238498626
Aspergillus flavus NRRL3357	332952	238499193
Aspergillus flavus NRRL3357	332952	238500305
Aspergillus flavus NRRL3357	332952	238500846
Aspergillus flavus NRRL3357	332952	238501158
Aspergillus flavus NRRL3357	332952	238501160
Aspergillus flavus NRRL3357	332952	238501208
Aspergillus flavus NRRL3357	332952	238501350
Aspergillus flavus NRRL3357	332952	238501578
Aspergillus flavus NRRL3357	332952	238502687
Aspergillus flavus NRRL3357	332952	238502767
Aspergillus flavus NRRL3357	332952	238502993
Aspergillus flavus NRRL3357	332952	238503015
Aspergillus flavus NRRL3357	332952	238505400
Aspergillus flavus NRRL3357	332952	238506249
Aspergillus flavus NRRL3357	332952	238508130
Aspergillus flavus NRRL3357	332952	238508362
Aspergillus flavus NRRL3357	332952	238508580
Aspergillus flavus NRRL3357	332952	238508602
Aspergillus flavus NRRL3357	332952	238508652
Aspergillus fumigatus A1163	451804	159122543
Aspergillus fumigatus A1163	451804	159122770
Aspergillus fumigatus A1163	451804	159122813
Aspergillus fumigatus A1163	451804	159122881
Aspergillus fumigatus A1163	451804	159122883
Aspergillus fumigatus A1163	451804	159122943
Aspergillus fumigatus A1163	451804	159123347
Aspergillus fumigatus A1163	451804	159123387
Aspergillus fumigatus A1163	451804	159123422
Aspergillus fumigatus A1163	451804	159123469
Aspergillus fumigatus A1163	451804	159123470
Aspergillus fumigatus A1163	451804	159123616
Aspergillus fumigatus A1163	451804	159123954
Aspergillus fumigatus A1163	451804	159124151
Aspergillus fumigatus A1163	451804	159124379
Aspergillus fumigatus A1163	451804	159124395
Aspergillus fumigatus A1163	451804	159124773
Aspergillus fumigatus A1163	451804	159124779
Aspergillus fumigatus A1163	451804	159125206
Aspergillus fumigatus A1163	451804	159125622
Aspergillus fumigatus A1163	451804	159125706
Aspergillus fumigatus A1163	451804	159125876
Aspergillus fumigatus A1163	451804	159127071
Aspergillus fumigatus A1163	451804	159127486
Aspergillus fumigatus A1163	451804	159127877
Aspergillus fumigatus A1163	451804	159128144
Aspergillus fumigatus A1163	451804	159128555
Aspergillus fumigatus A1163	451804	159128642
Aspergillus fumigatus A1163	451804	159128646
Aspergillus fumigatus A1163	451804	159128725
Aspergillus fumigatus A1163	451804	159130110
Aspergillus fumigatus A1163	451804	159130131
Aspergillus fumigatus Af293	330879	146322720
Aspergillus fumigatus Af293	330879	146322724
Aspergillus fumigatus Af293	330879	146323333
Aspergillus fumigatus Af293	330879	146323903
Aspergillus fumigatus Af293	330879	146324241
Aspergillus fumigatus Af293	330879	146324393
Aspergillus fumigatus Af293	330879	146324560
Aspergillus fumigatus Af293	330879	70982578
Aspergillus fumigatus Af293	330879	70982694
Aspergillus fumigatus Af293	330879	70983081
Aspergillus fumigatus Af293	330879	70983704
Aspergillus fumigatus Af293	330879	70983830
Aspergillus fumigatus Af293	330879	70984507
Aspergillus fumigatus Af293	330879	70986548
Aspergillus fumigatus Af293	330879	70986621
Aspergillus fumigatus Af293	330879	70986709
Aspergillus fumigatus Af293	330879	70986785
Aspergillus fumigatus Af293	330879	70988921
Aspergillus fumigatus Af293	330879	70990006
Aspergillus fumigatus Af293	330879	70990100
Aspergillus fumigatus Af293	330879	70991973
Aspergillus fumigatus Af293	330879	70994064
Aspergillus fumigatus Af293	330879	70999500
Aspergillus fumigatus Af293	330879	71002752
Aspergillus fumigatus Af293	330879	71002792
Aspergillus kawachii IFO 4308	1033177	358365310
Aspergillus kawachii IFO 4308	1033177	358365490
Aspergillus kawachii IFO 4308	1033177	358365940
Aspergillus kawachii IFO 4308	1033177	358365963
Aspergillus kawachii IFO 4308	1033177	358366170
Aspergillus kawachii IFO 4308	1033177	358366174
Aspergillus kawachii IFO 4308	1033177	358366217
Aspergillus kawachii IFO 4308	1033177	358366401
Aspergillus kawachii IFO 4308	1033177	358367081
Aspergillus kawachii IFO 4308	1033177	358367116
Aspergillus kawachii IFO 4308	1033177	358367119
Aspergillus kawachii IFO 4308	1033177	358367243
Aspergillus kawachii IFO 4308	1033177	358367283
Aspergillus kawachii IFO 4308	1033177	358368153
Aspergillus kawachii IFO 4308	1033177	358368202
Aspergillus kawachii IFO 4308	1033177	358368395
Aspergillus kawachii IFO 4308	1033177	358368493
Aspergillus kawachii IFO 4308	1033177	358368602
Aspergillus kawachii IFO 4308	1033177	358368737
Aspergillus kawachii IFO 4308	1033177	358368925
Aspergillus kawachii IFO 4308	1033177	358369206
Aspergillus kawachii IFO 4308	1033177	358369342
Aspergillus kawachii IFO 4308	1033177	358369453
Aspergillus kawachii IFO 4308	1033177	358369995
Aspergillus kawachii IFO 4308	1033177	358370173
Aspergillus kawachii IFO 4308	1033177	358370219
Aspergillus kawachii IFO 4308	1033177	358370668
Aspergillus kawachii IFO 4308	1033177	358371471
Aspergillus kawachii IFO 4308	1033177	358371853
Aspergillus kawachii IFO 4308	1033177	358372269
Aspergillus kawachii IFO 4308	1033177	358372442
Aspergillus kawachii IFO 4308	1033177	358372447
Aspergillus kawachii IFO 4308	1033177	358372482
Aspergillus kawachii IFO 4308	1033177	358373662
Aspergillus kawachii IFO 4308	1033177	358373835
Aspergillus kawachii IFO 4308	1033177	358373862
Aspergillus kawachii IFO 4308	1033177	358374126
Aspergillus kawachii IFO 4308	1033177	358374260
Aspergillus kawachii IFO 4308	1033177	358374571
Aspergillus kawachii IFO 4308	1033177	358374903
Aspergillus kawachii IFO 4308	1033177	358375162
Aspergillus kawachii IFO 4308	1033177	358375238
Aspergillus kawachii IFO 4308	1033177	358375301
Aspergillus kawachii IFO 4308	1033177	358375510
Aspergillus kawachii IFO 4308	1033177	358375609
Aspergillus kawachii IFO 4308	1033177	358375841
Aspergillus kawachii IFO 4308	1033177	358375842
Aspergillus kawachii IFO 4308	1033177	358375843
Aspergillus kawachii IFO 4308	1033177	358375869
Aspergillus kawachii IFO 4308	1033177	358376081
Aspergillus kawachii IFO 4308	1033177	358376147
Aspergillus kawachii IFO 4308	1033177	358376278
Aspergillus kawachii IFO 4308	1033177	358376713
Aspergillus kawachii IFO 4308	1033177	358376728
Aspergillus nidulans FGSC A4	227321	259479297
Aspergillus nidulans FGSC A4	227321	259483375
Aspergillus nidulans FGSC A4	227321	259483436
Aspergillus nidulans FGSC A4	227321	259484458
Aspergillus nidulans FGSC A4	227321	259485706
Aspergillus nidulans FGSC A4	227321	259485767
Aspergillus nidulans FGSC A4	227321	259486168
Aspergillus nidulans FGSC A4	227321	259487833
Aspergillus nidulans FGSC A4	227321	259488555
Aspergillus nidulans FGSC A4	227321	67516219
Aspergillus nidulans FGSC A4	227321	67516467
Aspergillus nidulans FGSC A4	227321	67517781
Aspergillus nidulans FGSC A4	227321	67517919
Aspergillus nidulans FGSC A4	227321	67522246
Aspergillus nidulans FGSC A4	227321	67522699
Aspergillus nidulans FGSC A4	227321	67523129
Aspergillus nidulans FGSC A4	227321	67524679
Aspergillus nidulans FGSC A4	227321	67524875
Aspergillus nidulans FGSC A4	227321	67525617
Aspergillus nidulans FGSC A4	227321	67525725
Aspergillus nidulans FGSC A4	227321	67525765
Aspergillus nidulans FGSC A4	227321	67525769
Aspergillus nidulans FGSC A4	227321	67526171
Aspergillus nidulans FGSC A4	227321	67526179
Aspergillus nidulans FGSC A4	227321	67526847
Aspergillus nidulans FGSC A4	227321	67528282
Aspergillus nidulans FGSC A4	227321	67536878
Aspergillus nidulans FGSC A4	227321	67537996
Aspergillus nidulans FGSC A4	227321	67538134
Aspergillus nidulans FGSC A4	227321	67540598
Aspergillus nidulans FGSC A4	227321	67541266
Aspergillus nidulans FGSC A4	227321	67541583
Aspergillus nidulans FGSC A4	227321	67900470
Aspergillus nidulans FGSC A4	227321	67900580
Aspergillus nidulans FGSC A4	227321	67902064
Aspergillus nidulans FGSC A4	227321	67902626
Aspergillus nidulans FGSC A4	227321	67902670
Aspergillus nidulans FGSC A4	227321	67902754
Aspergillus nidulans FGSC A4	227321	67902802
Aspergillus nidulans FGSC A4	227321	67902940
Aspergillus nidulans FGSC A4	227321	67902962
Aspergillus nidulans FGSC A4	227321	67903036
Aspergillus nidulans FGSC A4	227321	67903074
Aspergillus nidulans FGSC A4	227321	67903108
Aspergillus nidulans FGSC A4	227321	67903116
Aspergillus nidulans FGSC A4	227321	67903154
Aspergillus nidulans FGSC A4	227321	67904032
Aspergillus nidulans FGSC A4	227321	75858936
Aspergillus niger ATCC 1015	380704	350629331
Aspergillus niger ATCC 1015	380704	350630046
Aspergillus niger ATCC 1015	380704	350630084
Aspergillus niger ATCC 1015	380704	350630414
Aspergillus niger ATCC 1015	380704	350631156
Aspergillus niger ATCC 1015	380704	350631169
Aspergillus niger ATCC 1015	380704	350631190
Aspergillus niger ATCC 1015	380704	350631464
Aspergillus niger ATCC 1015	380704	350631546
Aspergillus niger ATCC 1015	380704	350631567
Aspergillus niger ATCC 1015	380704	350631996
Aspergillus niger ATCC 1015	380704	350632017
Aspergillus niger ATCC 1015	380704	350632220
Aspergillus niger ATCC 1015	380704	350632260
Aspergillus niger ATCC 1015	380704	350632293
Aspergillus niger ATCC 1015	380704	350632985
Aspergillus niger ATCC 1015	380704	350632991
Aspergillus niger ATCC 1015	380704	350633028
Aspergillus niger ATCC 1015	380704	350633366
Aspergillus niger ATCC 1015	380704	350633439
Aspergillus niger ATCC 1015	380704	350633751
Aspergillus niger ATCC 1015	380704	350633808
Aspergillus niger ATCC 1015	380704	350634163
Aspergillus niger ATCC 1015	380704	350634694
Aspergillus niger ATCC 1015	380704	350635425
Aspergillus niger ATCC 1015	380704	350635638
Aspergillus niger ATCC 1015	380704	350635913
Aspergillus niger ATCC 1015	380704	350636430
Aspergillus niger ATCC 1015	380704	350636520
Aspergillus niger ATCC 1015	380704	350636563
Aspergillus niger ATCC 1015	380704	350636605
Aspergillus niger ATCC 1015	380704	350636971
Aspergillus niger ATCC 1015	380704	350637016
Aspergillus niger ATCC 1015	380704	350637294
Aspergillus niger ATCC 1015	380704	350637330
Aspergillus niger ATCC 1015	380704	350637582
Aspergillus niger ATCC 1015	380704	350637762
Aspergillus niger ATCC 1015	380704	350637808
Aspergillus niger ATCC 1015	380704	350637892
Aspergillus niger ATCC 1015	380704	350638203
Aspergillus niger ATCC 1015	380704	350638209
Aspergillus niger ATCC 1015	380704	350638315
Aspergillus niger ATCC 1015	380704	350638739
Aspergillus niger ATCC 1015	380704	350638795
Aspergillus niger ATCC 1015	380704	350639791
Aspergillus niger CBS 513.88	425011	145228539
Aspergillus niger CBS 513.88	425011	145229571
Aspergillus niger CBS 513.88	425011	145235101
Aspergillus niger CBS 513.88	425011	145237250
Aspergillus niger CBS 513.88	425011	145243652
Aspergillus niger CBS 513.88	425011	145245167
Aspergillus niger CBS 513.88	425011	317025980
Aspergillus niger CBS 513.88	425011	317026158
Aspergillus niger CBS 513.88	425011	317026233
Aspergillus niger CBS 513.88	425011	317026563
Aspergillus niger CBS 513.88	425011	317027703
Aspergillus niger CBS 513.88	425011	317028313
Aspergillus niger CBS 513.88	425011	317028683
Aspergillus niger CBS 513.88	425011	317028689
Aspergillus niger CBS 513.88	425011	317028907
Aspergillus niger CBS 513.88	425011	317029208
Aspergillus niger CBS 513.88	425011	317029818
Aspergillus niger CBS 513.88	425011	317029947
Aspergillus niger CBS 513.88	425011	317030996
Aspergillus niger CBS 513.88	425011	317031260
Aspergillus niger CBS 513.88	425011	317031338
Aspergillus niger CBS 513.88	425011	317031370
Aspergillus niger CBS 513.88	425011	317031410
Aspergillus niger CBS 513.88	425011	317031732
Aspergillus niger CBS 513.88	425011	317032766
Aspergillus niger CBS 513.88	425011	317032784
Aspergillus niger CBS 513.88	425011	317032894
Aspergillus niger CBS 513.88	425011	317032933
Aspergillus niger CBS 513.88	425011	317032992
Aspergillus niger CBS 513.88	425011	317033590
Aspergillus niger CBS 513.88	425011	317033894
Aspergillus niger CBS 513.88	425011	317033900
Aspergillus niger CBS 513.88	425011	317033948
Aspergillus niger CBS 513.88	425011	317035536
Aspergillus niger CBS 513.88	425011	317035840
Aspergillus niger CBS 513.88	425011	317035876
Aspergillus niger CBS 513.88	425011	317035920
Aspergillus niger CBS 513.88	425011	317036541
Aspergillus niger CBS 513.88	425011	317037471
Aspergillus niger CBS 513.88	425011	317037853
Aspergillus niger CBS 513.88	425011	317038448
Aspergillus niger CBS 513.88	425011	317038462
Aspergillus niger CBS 513.88	425011	317038566
Aspergillus niger CBS 513.88	425011	317038591
Aspergillus niger CBS 513.88	425011	317038611
Aspergillus oryzae RIB40	510516	169772015
Aspergillus oryzae RIB40	510516	169773129
Aspergillus oryzae RIB40	510516	169779629
Aspergillus oryzae RIB40	510516	317136588
Aspergillus oryzae RIB40	510516	317136858
Aspergillus oryzae RIB40	510516	317137579
Aspergillus oryzae RIB40	510516	317140077
Aspergillus oryzae RIB40	510516	317141052
Aspergillus oryzae RIB40	510516	317141147
Aspergillus oryzae RIB40	510516	317141171
Aspergillus oryzae RIB40	510516	317141209
Aspergillus oryzae RIB40	510516	317141404
Aspergillus oryzae RIB40	510516	317141567
Aspergillus oryzae RIB40	510516	317142325
Aspergillus oryzae RIB40	510516	317142711
Aspergillus oryzae RIB40	510516	317143919
Aspergillus oryzae RIB40	510516	317144024
Aspergillus oryzae RIB40	510516	317145130
Aspergillus oryzae RIB40	510516	317145160
Aspergillus oryzae RIB40	510516	317145581
Aspergillus oryzae RIB40	510516	317146353
Aspergillus oryzae RIB40	510516	317146524
Aspergillus oryzae RIB40	510516	317146881
Aspergillus oryzae RIB40	510516	317148051
Aspergillus oryzae RIB40	510516	317148516
Aspergillus oryzae RIB40	510516	317148556
Aspergillus oryzae RIB40	510516	317148732
Aspergillus oryzae RIB40	510516	317148740
Aspergillus oryzae RIB40	510516	317148758
Aspergillus oryzae RIB40	510516	317149462
Aspergillus oryzae RIB40	510516	317149651
Aspergillus oryzae RIB40	510516	317149829
Aspergillus oryzae RIB40	510516	317149882
Aspergillus oryzae RIB40	510516	317150137
Aspergillus oryzae RIB40	510516	317155299
Aspergillus oryzae RIB40	510516	317155656
Aspergillus oryzae RIB40	510516	317155778
Aspergillus oryzae RIB40	510516	317156056
Aspergillus oryzae RIB40	510516	317156064
Aspergillus oryzae RIB40	510516	317156267
Aspergillus oryzae RIB40	510516	317156337
Aspergillus oryzae RIB40	510516	317156377
Aspergillus oryzae RIB40	510516	317156389
Aspergillus oryzae RIB40	510516	317156973
Aspergillus oryzae RIB40	510516	317157523
Aspergillus oryzae RIB40	510516	317157573
Aspergillus oryzae RIB40	510516	317157848
Aspergillus oryzae RIB40	510516	317157852
Aspergillus oryzae RIB40	510516	317157856
Aspergillus oryzae RIB40	510516	317157983
Aspergillus oryzae RIB40	510516	317158443
Aspergillus oryzae RIB40	510516	317158572
Aspergillus oryzae RIB40	510516	317159406
Aspergillus oryzae RIB40	510516	317159430
Aspergillus oryzae RIB40	510516	317159442
Aspergillus oryzae RIB40	510516	83765018
Aspergillus oryzae RIB40	510516	83765299
Aspergillus oryzae RIB40	510516	83765412
Aspergillus oryzae RIB40	510516	83765811
Aspergillus oryzae RIB40	510516	83766431
Aspergillus oryzae RIB40	510516	83766558
Aspergillus oryzae RIB40	510516	83766788
Aspergillus oryzae RIB40	510516	83766897
Aspergillus oryzae RIB40	510516	83767645
Aspergillus oryzae RIB40	510516	83767713
Aspergillus oryzae RIB40	510516	83768256
Aspergillus oryzae RIB40	510516	83768764
Aspergillus oryzae RIB40	510516	83768846
Aspergillus oryzae RIB40	510516	83769310
Aspergillus oryzae RIB40	510516	83769449
Aspergillus oryzae RIB40	510516	83769597
Aspergillus oryzae RIB40	510516	83770185
Aspergillus oryzae RIB40	510516	83770362
Aspergillus oryzae RIB40	510516	83771206
Aspergillus oryzae RIB40	510516	83771243
Aspergillus oryzae RIB40	510516	83771565
Aspergillus oryzae RIB40	510516	83771592
Aspergillus oryzae RIB40	510516	83771633
Aspergillus oryzae RIB40	510516	83771889
Aspergillus oryzae RIB40	510516	83772109
Aspergillus oryzae RIB40	510516	83772157
Aspergillus oryzae RIB40	510516	83772303
Aspergillus oryzae RIB40	510516	83772523
Aspergillus oryzae RIB40	510516	83773428
Aspergillus oryzae RIB40	510516	83773863
Aspergillus oryzae RIB40	510516	83773864
Aspergillus oryzae RIB40	510516	83773884
Aspergillus oryzae RIB40	510516	83773954
Aspergillus oryzae RIB40	510516	83774009
Aspergillus oryzae RIB40	510516	83774109
Aspergillus oryzae RIB40	510516	83774438
Aspergillus oryzae RIB40	510516	83774453
Aspergillus oryzae RIB40	510516	83774509
Aspergillus oryzae RIB40	510516	83774660
Aspergillus oryzae RIB40	510516	83775362
Aspergillus oryzae RIB40	510516	83775451
Aspergillus oryzae RIB40	510516	83775843
Aspergillus oryzae RIB40	510516	83776035
Aspergillus oryzae RIB40	510516	83776066
Aspergillus terreus NIH2624	341663	115383708
Aspergillus terreus NIH2624	341663	115383788
Aspergillus terreus NIH2624	341663	115383824
Aspergillus terreus NIH2624	341663	115384114
Aspergillus terreus NIH2624	341663	115385425
Aspergillus terreus NIH2624	341663	115385881
Aspergillus terreus NIH2624	341663	115386066
Aspergillus terreus NIH2624	341663	115386440
Aspergillus terreus NIH2624	341663	115387835
Aspergillus terreus NIH2624	341663	115387967
Aspergillus terreus NIH2624	341663	115388611
Aspergillus terreus NIH2624	341663	115388621
Aspergillus terreus NIH2624	341663	115388974
Aspergillus terreus NIH2624	341663	115389028
Aspergillus terreus NIH2624	341663	115390262
Aspergillus terreus NIH2624	341663	115390316
Aspergillus terreus NIH2624	341663	115390334
Aspergillus terreus NIH2624	341663	115390338
Aspergillus terreus NIH2624	341663	115390452
Aspergillus terreus NIH2624	341663	115390943
Aspergillus terreus NIH2624	341663	115391771
Aspergillus terreus NIH2624	341663	115391829
Aspergillus terreus NIH2624	341663	115395840
Aspergillus terreus NIH2624	341663	115396364
Aspergillus terreus NIH2624	341663	115396448
Aspergillus terreus NIH2624	341663	115396928
Aspergillus terreus NIH2624	341663	115397207
Aspergillus terreus NIH2624	341663	115398464
Aspergillus terreus NIH2624	341663	115398674
Aspergillus terreus NIH2624	341663	115399148
Aspergillus terreus NIH2624	341663	115399218
Aspergillus terreus NIH2624	341663	115400003
Aspergillus terreus NIH2624	341663	115400745
Aspergillus terreus NIH2624	341663	115401804
Aspergillus terreus NIH2624	341663	115401886
Aspergillus terreus NIH2624	341663	115402309
Aspergillus terreus NIH2624	341663	115402485
Aspergillus terreus NIH2624	341663	115402559
Aspergillus terreus NIH2624	341663	115402693
Aspergillus terreus NIH2624	341663	115402787
Aspergillus terreus NIH2624	341663	115402847
Aspergillus terreus NIH2624	341663	115433376
Aspergillus terreus NIH2624	341663	115433731
Aspergillus terreus NIH2624	341663	115433761
Aspergillus terreus NIH2624	341663	115433911
Aspergillus terreus NIH2624	341663	115437464
Aspergillus terreus NIH2624	341663	115437602
Aspergillus terreus NIH2624	341663	115437852
Aspergillus terreus NIH2624	341663	115443450
Aspergillus terreus NIH2624	341663	115443454
Aspergillus terreus NIH2624	341663	115443476
Aspergillus terreus NIH2624	341663	115443528
Aspergillus terreus NIH2624	341663	115449887
Aspergillus terreus NIH2624	341663	115490985
Aspergillus terreus NIH2624	341663	115491057
Aspergillus terreus NIH2624	341663	115491325
Aspergillus terreus NIH2624	341663	115492229
Auricularia delicata TFB-10046 SS5	717982	393226608
Auricularia delicata TFB-10046 SS5	717982	393227231
Auricularia delicata TFB-10046 SS5	717982	393227410
Auricularia delicata TFB-10046 SS5	717982	393228107
Auricularia delicata TFB-10046 SS5	717982	393228814
Auricularia delicata TFB-10046 SS5	717982	393228884
Auricularia delicata TFB-10046 SS5	717982	393228887
Auricularia delicata TFB-10046 SS5	717982	393228892
Auricularia delicata TFB-10046 SS5	717982	393228895
Auricularia delicata TFB-10046 SS5	717982	393228899
Auricularia delicata TFB-10046 SS5	717982	393228909
Auricularia delicata TFB-10046 SS5	717982	393229026
Auricularia delicata TFB-10046 SS5	717982	393229039
Auricularia delicata TFB-10046 SS5	717982	393229045
Auricularia delicata TFB-10046 SS5	717982	393229242
Auricularia delicata TFB-10046 SS5	717982	393229259
Auricularia delicata TFB-10046 SS5	717982	393230638
Auricularia delicata TFB-10046 SS5	717982	393231403
Auricularia delicata TFB-10046 SS5	717982	393231476
Auricularia delicata TFB-10046 SS5	717982	393231649
Auricularia delicata TFB-10046 SS5	717982	393231972
Auricularia delicata TFB-10046 SS5	717982	393232391
Auricularia delicata TFB-10046 SS5	717982	393233770
Auricularia delicata TFB-10046 SS5	717982	393234435
Auricularia delicata TFB-10046 SS5	717982	393235040
Auricularia delicata TFB-10046 SS5	717982	393235214
Auricularia delicata TFB-10046 SS5	717982	393235591
Auricularia delicata TFB-10046 SS5	717982	393235598
Auricularia delicata TFB-10046 SS5	717982	393235599
Auricularia delicata TFB-10046 SS5	717982	393235741
Auricularia delicata TFB-10046 SS5	717982	393235769
Auricularia delicata TFB-10046 SS5	717982	393237201
Auricularia delicata TFB-10046 SS5	717982	393237975
Auricularia delicata TFB-10046 SS5	717982	393238347
Auricularia delicata TFB-10046 SS5	717982	393238807
Auricularia delicata TFB-10046 SS5	717982	393239003
Auricularia delicata TFB-10046 SS5	717982	393239944
Auricularia delicata TFB-10046 SS5	717982	393239951
Auricularia delicata TFB-10046 SS5	717982	393239952
Auricularia delicata TFB-10046 SS5	717982	393239965
Auricularia delicata TFB-10046 SS5	717982	393239971
Auricularia delicata TFB-10046 SS5	717982	393239972
Auricularia delicata TFB-10046 SS5	717982	393239980
Auricularia delicata TFB-10046 SS5	717982	393239981
Auricularia delicata TFB-10046 SS5	717982	393239982
Auricularia delicata TFB-10046 SS5	717982	393239995
Auricularia delicata TFB-10046 SS5	717982	393240000
Auricularia delicata TFB-10046 SS5	717982	393240003
Auricularia delicata TFB-10046 SS5	717982	393240004
Auricularia delicata TFB-10046 SS5	717982	393240005
Auricularia delicata TFB-10046 SS5	717982	393240008
Auricularia delicata TFB-10046 SS5	717982	393240011
Auricularia delicata TFB-10046 SS5	717982	393240018
Auricularia delicata TFB-10046 SS5	717982	393240022
Auricularia delicata TFB-10046 SS5	717982	393240505
Auricularia delicata TFB-10046 SS5	717982	393240719
Auricularia delicata TFB-10046 SS5	717982	393241224
Auricularia delicata TFB-10046 SS5	717982	393241501
Auricularia delicata TFB-10046 SS5	717982	393241954
Auricularia delicata TFB-10046 SS5	717982	393241959
Auricularia delicata TFB-10046 SS5	717982	393244478
Auricularia delicata TFB-10046 SS5	717982	393244782
Auricularia delicata TFB-10046 SS5	717982	393245971
Auricularia delicata TFB-10046 SS5	717982	393246260
Auricularia delicata TFB-10046 SS5	717982	393247251
Baudoinia compniacensis UAMH 10762	717646	449294803
Baudoinia compniacensis UAMH 10762	717646	449295219
Baudoinia compniacensis UAMH 10762	717646	449295783
Baudoinia compniacensis UAMH 10762	717646	449295804
Baudoinia compniacensis UAMH 10762	717646	449295889
Baudoinia compniacensis UAMH 10762	717646	449297765
Baudoinia compniacensis UAMH 10762	717646	449298852
Baudoinia compniacensis UAMH 10762	717646	449299038
Baudoinia compniacensis UAMH 10762	717646	449299532
Baudoinia compniacensis UAMH 10762	717646	449301130
Beauveria bassiana ARSEF 2860	655819	400592874
Beauveria bassiana ARSEF 2860	655819	400592949
Beauveria bassiana ARSEF 2860	655819	400593139
Beauveria bassiana ARSEF 2860	655819	400593142
Beauveria bassiana ARSEF 2860	655819	400593153
Beauveria bassiana ARSEF 2860	655819	400593158
Beauveria bassiana ARSEF 2860	655819	400593229
Beauveria bassiana ARSEF 2860	655819	400593402
Beauveria bassiana ARSEF 2860	655819	400593432
Beauveria bassiana ARSEF 2860	655819	400593606
Beauveria bassiana ARSEF 2860	655819	400593735
Beauveria bassiana ARSEF 2860	655819	400594169
Beauveria bassiana ARSEF 2860	655819	400594319
Beauveria bassiana ARSEF 2860	655819	400594392
Beauveria bassiana ARSEF 2860	655819	400594414
Beauveria bassiana ARSEF 2860	655819	400594416
Beauveria bassiana ARSEF 2860	655819	400594441
Beauveria bassiana ARSEF 2860	655819	400594447
Beauveria bassiana ARSEF 2860	655819	400594713
Beauveria bassiana ARSEF 2860	655819	400594724
Beauveria bassiana ARSEF 2860	655819	400595146
Beauveria bassiana ARSEF 2860	655819	400595453
Beauveria bassiana ARSEF 2860	655819	400595529
Beauveria bassiana ARSEF 2860	655819	400595542
Beauveria bassiana ARSEF 2860	655819	400595700
Beauveria bassiana ARSEF 2860	655819	400595760
Beauveria bassiana ARSEF 2860	655819	400596022
Beauveria bassiana ARSEF 2860	655819	400596625
Beauveria bassiana ARSEF 2860	655819	400597285
Beauveria bassiana ARSEF 2860	655819	400597532
Beauveria bassiana ARSEF 2860	655819	400597741
Beauveria bassiana ARSEF 2860	655819	400598257
Beauveria bassiana ARSEF 2860	655819	400598262
Beauveria bassiana ARSEF 2860	655819	400598360
Beauveria bassiana ARSEF 2860	655819	400598701
Beauveria bassiana ARSEF 2860	655819	400599414
Beauveria bassiana ARSEF 2860	655819	400599687
Beauveria bassiana ARSEF 2860	655819	400599688
Beauveria bassiana ARSEF 2860	655819	400599816
Beauveria bassiana ARSEF 2860	655819	400600001
Beauveria bassiana ARSEF 2860	655819	400600519
Beauveria bassiana ARSEF 2860	655819	400600738
Beauveria bassiana ARSEF 2860	655819	400600765
Beauveria bassiana ARSEF 2860	655819	400601598
Beauveria bassiana ARSEF 2860	655819	400602135
Beauveria bassiana ARSEF 2860	655819	400602226
Beauveria bassiana ARSEF 2860	655819	400603064
Beauveria bassiana ARSEF 2860	655819	400603389
Beauveria bassiana ARSEF 2860	655819	400603405
Bipolaris maydis ATCC 48331	665024	477581552
Bipolaris maydis ATCC 48331	665024	477581554
Bipolaris maydis ATCC 48331	665024	477581610
Bipolaris maydis ATCC 48331	665024	477581643
Bipolaris maydis ATCC 48331	665024	477581709
Bipolaris maydis ATCC 48331	665024	477581871
Bipolaris maydis ATCC 48331	665024	477581960
Bipolaris maydis ATCC 48331	665024	477581965
Bipolaris maydis ATCC 48331	665024	477581978
Bipolaris maydis ATCC 48331	665024	477582906
Bipolaris maydis ATCC 48331	665024	477582989
Bipolaris maydis ATCC 48331	665024	477583108
Bipolaris maydis ATCC 48331	665024	477583253
Bipolaris maydis ATCC 48331	665024	477583273
Bipolaris maydis ATCC 48331	665024	477583296
Bipolaris maydis ATCC 48331	665024	477583341
Bipolaris maydis ATCC 48331	665024	477583363
Bipolaris maydis ATCC 48331	665024	477583580
Bipolaris maydis ATCC 48331	665024	477583982
Bipolaris maydis ATCC 48331	665024	477584005
Bipolaris maydis ATCC 48331	665024	477584352
Bipolaris maydis ATCC 48331	665024	477584570
Bipolaris maydis ATCC 48331	665024	477584896
Bipolaris maydis ATCC 48331	665024	477585118
Bipolaris maydis ATCC 48331	665024	477585764
Bipolaris maydis ATCC 48331	665024	477585876
Bipolaris maydis ATCC 48331	665024	477586004
Bipolaris maydis ATCC 48331	665024	477586227
Bipolaris maydis ATCC 48331	665024	477586436
Bipolaris maydis ATCC 48331	665024	477586512
Bipolaris maydis ATCC 48331	665024	477586515
Bipolaris maydis ATCC 48331	665024	477586914
Bipolaris maydis ATCC 48331	665024	477587005
Bipolaris maydis ATCC 48331	665024	477587068
Bipolaris maydis ATCC 48331	665024	477587788
Bipolaris maydis ATCC 48331	665024	477588125
Bipolaris maydis ATCC 48331	665024	477588375
Bipolaris maydis ATCC 48331	665024	477588949
Bipolaris maydis ATCC 48331	665024	477589143
Bipolaris maydis ATCC 48331	665024	477589277
Bipolaris maydis ATCC 48331	665024	477589287
Bipolaris maydis ATCC 48331	665024	477589295
Bipolaris maydis ATCC 48331	665024	477589327
Bipolaris maydis ATCC 48331	665024	477589662
Bipolaris maydis ATCC 48331	665024	477589865
Bipolaris maydis ATCC 48331	665024	477590142
Bipolaris maydis ATCC 48331	665024	477590281
Bipolaris maydis ATCC 48331	665024	477590903
Bipolaris maydis ATCC 48331	665024	477590945
Bipolaris maydis ATCC 48331	665024	477591020
Bipolaris maydis ATCC 48331	665024	477591353
Bipolaris maydis ATCC 48331	665024	477591486
Bipolaris maydis ATCC 48331	665024	477591899
Bipolaris maydis ATCC 48331	665024	477593161
Bipolaris maydis ATCC 48331	665024	477593179
Bipolaris maydis ATCC 48331	665024	477593347
Bipolaris maydis ATCC 48331	665024	477593472
Bipolaris maydis ATCC 48331	665024	477593760
Bipolaris maydis ATCC 48331	665024	477593796
Bipolaris maydis ATCC 48331	665024	477593951
Bipolaris maydis ATCC 48331	665024	477593988
Bipolaris maydis C5	701091	451992133
Bipolaris maydis C5	701091	451992138
Bipolaris maydis C5	701091	451992141
Bipolaris maydis C5	701091	451992159
Bipolaris maydis C5	701091	451992899
Bipolaris maydis C5	701091	451993061
Bipolaris maydis C5	701091	451993139
Bipolaris maydis C5	701091	451993171
Bipolaris maydis C5	701091	451993177
Bipolaris maydis C5	701091	451993509
Bipolaris maydis C5	701091	451993803
Bipolaris maydis C5	701091	451993932
Bipolaris maydis C5	701091	451993942
Bipolaris maydis C5	701091	451993949
Bipolaris maydis C5	701091	451993981
Bipolaris maydis C5	701091	451994077
Bipolaris maydis C5	701091	451994224
Bipolaris maydis C5	701091	451994382
Bipolaris maydis C5	701091	451994445
Bipolaris maydis C5	701091	451994690
Bipolaris maydis C5	701091	451994740
Bipolaris maydis C5	701091	451994763
Bipolaris maydis C5	701091	451994783
Bipolaris maydis C5	701091	451995069
Bipolaris maydis C5	701091	451995330
Bipolaris maydis C5	701091	451995538
Bipolaris maydis C5	701091	451995746
Bipolaris maydis C5	701091	451996021
Bipolaris maydis C5	701091	451996113
Bipolaris maydis C5	701091	451996363
Bipolaris maydis C5	701091	451996609
Bipolaris maydis C5	701091	451996918
Bipolaris maydis C5	701091	451997071
Bipolaris maydis C5	701091	451997092
Bipolaris maydis C5	701091	451998355
Bipolaris maydis C5	701091	451998424
Bipolaris maydis C5	701091	451999221
Bipolaris maydis C5	701091	451999354
Bipolaris maydis C5	701091	451999822
Bipolaris maydis C5	701091	451999865
Bipolaris maydis C5	701091	451999940
Bipolaris maydis C5	701091	452000280
Bipolaris maydis C5	701091	452000875
Bipolaris maydis C5	701091	452001151
Bipolaris maydis C5	701091	452002169
Bipolaris maydis C5	701091	452002615
Bipolaris maydis C5	701091	452002834
Bipolaris maydis C5	701091	452002857
Bipolaris maydis C5	701091	452003096
Bipolaris maydis C5	701091	452003224
Bipolaris maydis C5	701091	452003513
Bipolaris maydis C5	701091	452003550
Bipolaris maydis C5	701091	452003704
Bipolaris maydis C5	701091	452003741
Bipolaris maydis C5	701091	452003918
Bipolaris maydis C5	701091	452003920
Bipolaris maydis C5	701091	452003942
Bipolaris maydis C5	701091	452004038
Bipolaris maydis C5	701091	452004212
Bipolaris maydis C5	701091	452004272
Bipolaris maydis C5	701091	452004276
Bipolaris maydis C5	701091	452004959
Bipolaris maydis C5	701091	452005145
Bipolaris maydis C5	701091	452005183
Bipolaris maydis C5	701091	452005298
Bipolaris sorokiniana ND90Pr	665912	451844752
Bipolaris sorokiniana ND90Pr	665912	451844900
Bipolaris sorokiniana ND90Pr	665912	451844904
Bipolaris sorokiniana ND90Pr	665912	451844906
Bipolaris sorokiniana ND90Pr	665912	451844910
Bipolaris sorokiniana ND90Pr	665912	451844915
Bipolaris sorokiniana ND90Pr	665912	451844929
Bipolaris sorokiniana ND90Pr	665912	451844932
Bipolaris sorokiniana ND90Pr	665912	451844933
Bipolaris sorokiniana ND90Pr	665912	451845073
Bipolaris sorokiniana ND90Pr	665912	451845449
Bipolaris sorokiniana ND90Pr	665912	451845456
Bipolaris sorokiniana ND90Pr	665912	451845595
Bipolaris sorokiniana ND90Pr	665912	451845625
Bipolaris sorokiniana ND90Pr	665912	451845673
Bipolaris sorokiniana ND90Pr	665912	451845762
Bipolaris sorokiniana ND90Pr	665912	451845771
Bipolaris sorokiniana ND90Pr	665912	451845960
Bipolaris sorokiniana ND90Pr	665912	451846083
Bipolaris sorokiniana ND90Pr	665912	451846141
Bipolaris sorokiniana ND90Pr	665912	451846215
Bipolaris sorokiniana ND90Pr	665912	451846332
Bipolaris sorokiniana ND90Pr	665912	451846439
Bipolaris sorokiniana ND90Pr	665912	451846599
Bipolaris sorokiniana ND90Pr	665912	451846619
Bipolaris sorokiniana ND90Pr	665912	451846676
Bipolaris sorokiniana ND90Pr	665912	451846791
Bipolaris sorokiniana ND90Pr	665912	451846972
Bipolaris sorokiniana ND90Pr	665912	451847539
Bipolaris sorokiniana ND90Pr	665912	451847851
Bipolaris sorokiniana ND90Pr	665912	451847909
Bipolaris sorokiniana ND90Pr	665912	451847982
Bipolaris sorokiniana ND90Pr	665912	451848094
Bipolaris sorokiniana ND90Pr	665912	451848141
Bipolaris sorokiniana ND90Pr	665912	451848615
Bipolaris sorokiniana ND90Pr	665912	451848805
Bipolaris sorokiniana ND90Pr	665912	451849068
Bipolaris sorokiniana ND90Pr	665912	451850251
Bipolaris sorokiniana ND90Pr	665912	451850302
Bipolaris sorokiniana ND90Pr	665912	451850375
Bipolaris sorokiniana ND90Pr	665912	451850396
Bipolaris sorokiniana ND90Pr	665912	451850712
Bipolaris sorokiniana ND90Pr	665912	451850917
Bipolaris sorokiniana ND90Pr	665912	451850975
Bipolaris sorokiniana ND90Pr	665912	451851136
Bipolaris sorokiniana ND90Pr	665912	451851214
Bipolaris sorokiniana ND90Pr	665912	451851224
Bipolaris sorokiniana ND90Pr	665912	451851313
Bipolaris sorokiniana ND90Pr	665912	451851463
Bipolaris sorokiniana ND90Pr	665912	451851666
Bipolaris sorokiniana ND90Pr	665912	451851737
Bipolaris sorokiniana ND90Pr	665912	451851859
Bipolaris sorokiniana ND90Pr	665912	451852653
Bipolaris sorokiniana ND90Pr	665912	451852672
Bipolaris sorokiniana ND90Pr	665912	451852683
Bipolaris sorokiniana ND90Pr	665912	451853098
Bipolaris sorokiniana ND90Pr	665912	451853725
Bipolaris sorokiniana ND90Pr	665912	451853728
Bipolaris sorokiniana ND90Pr	665912	451853942
Bipolaris sorokiniana ND90Pr	665912	451854023
Bipolaris sorokiniana ND90Pr	665912	451854225
Bipolaris sorokiniana ND90Pr	665912	451854254
Bipolaris sorokiniana ND90Pr	665912	451854371
Bipolaris sorokiniana ND90Pr	665912	451854716
Bipolaris sorokiniana ND90Pr	665912	451854721
Bipolaris sorokiniana ND90Pr	665912	451855176
Bipolaris sorokiniana ND90Pr	665912	451855181
Bipolaris sorokiniana ND90Pr	665912	451855185
Bipolaris sorokiniana ND90Pr	665912	451855258
Bipolaris sorokiniana ND90Pr	665912	451855511
Bipolaris sorokiniana ND90Pr	665912	451855524
Bipolaris sorokiniana ND90Pr	665912	451855783
Bipolaris sorokiniana ND90Pr	665912	451855820
Bipolaris sorokiniana ND90Pr	665912	451855966
Bipolaris sorokiniana ND90Pr	665912	451856002
Bipolaris sorokiniana ND90Pr	665912	451856077
Bipolaris sorokiniana ND90Pr	665912	451856152
Bipolaris sorokiniana ND90Pr	665912	451856345
Bipolaris sorokiniana ND90Pr	665912	451856415
Bipolaris sorokiniana ND90Pr	665912	451856435
Bipolaris sorokiniana ND90Pr	665912	451856592
Bipolaris sorokiniana ND90Pr	665912	451856711
Bipolaris sorokiniana ND90Pr	665912	451856839
Bipolaris sorokiniana ND90Pr	665912	451856851
Botryotinia fuckeliana B05.10	332648	154291136
Botryotinia fuckeliana B05.10	332648	154291868
Botryotinia fuckeliana B05.10	332648	154292431
Botryotinia fuckeliana B05.10	332648	154293653
Botryotinia fuckeliana B05.10	332648	154294222
Botryotinia fuckeliana B05.10	332648	154295477
Botryotinia fuckeliana B05.10	332648	154296386
Botryotinia fuckeliana B05.10	332648	154296650
Botryotinia fuckeliana B05.10	332648	154296652
Botryotinia fuckeliana B05.10	332648	154296777
Botryotinia fuckeliana B05.10	332648	154297295
Botryotinia fuckeliana B05.10	332648	154298433
Botryotinia fuckeliana B05.10	332648	154301282
Botryotinia fuckeliana B05.10	332648	154302931
Botryotinia fuckeliana B05.10	332648	154304960
Botryotinia fuckeliana B05.10	332648	154308128
Botryotinia fuckeliana B05.10	332648	154309997
Botryotinia fuckeliana B05.10	332648	154310108
Botryotinia fuckeliana B05.10	332648	154310124
Botryotinia fuckeliana B05.10	332648	154310142
Botryotinia fuckeliana B05.10	332648	154310144
Botryotinia fuckeliana B05.10	332648	154310150
Botryotinia fuckeliana B05.10	332648	154310156
Botryotinia fuckeliana B05.10	332648	154310168
Botryotinia fuckeliana B05.10	332648	154310176
Botryotinia fuckeliana B05.10	332648	154310178
Botryotinia fuckeliana B05.10	332648	154310198
Botryotinia fuckeliana B05.10	332648	154310212
Botryotinia fuckeliana B05.10	332648	154310923
Botryotinia fuckeliana B05.10	332648	154311791
Botryotinia fuckeliana B05.10	332648	154311991
Botryotinia fuckeliana B05.10	332648	154312493
Botryotinia fuckeliana B05.10	332648	154313093
Botryotinia fuckeliana B05.10	332648	154313938
Botryotinia fuckeliana B05.10	332648	154314032
Botryotinia fuckeliana B05.10	332648	154314813
Botryotinia fuckeliana B05.10	332648	154316680
Botryotinia fuckeliana B05.10	332648	154316971
Botryotinia fuckeliana B05.10	332648	154319536
Botryotinia fuckeliana B05.10	332648	154319915
Botryotinia fuckeliana B05.10	332648	154320167
Botryotinia fuckeliana B05.10	332648	154320333
Botryotinia fuckeliana B05.10	332648	154320544
Botryotinia fuckeliana B05.10	332648	154320558
Botryotinia fuckeliana B05.10	332648	154322513
Botryotinia fuckeliana B05.10	332648	154324074
Botryotinia fuckeliana BcDW1	1290391	472235371
Botryotinia fuckeliana BcDW1	1290391	472235372
Botryotinia fuckeliana BcDW1	1290391	472235551
Botryotinia fuckeliana BcDW1	1290391	472235555
Botryotinia fuckeliana BcDW1	1290391	472235560
Botryotinia fuckeliana BcDW1	1290391	472235677
Botryotinia fuckeliana BcDW1	1290391	472235816
Botryotinia fuckeliana BcDW1	1290391	472236171
Botryotinia fuckeliana BcDW1	1290391	472236408
Botryotinia fuckeliana BcDW1	1290391	472236607
Botryotinia fuckeliana BcDW1	1290391	472237095
Botryotinia fuckeliana BcDW1	1290391	472238105
Botryotinia fuckeliana BcDW1	1290391	472238407
Botryotinia fuckeliana BcDW1	1290391	472238523
Botryotinia fuckeliana BcDW1	1290391	472238659
Botryotinia fuckeliana BcDW1	1290391	472238861
Botryotinia fuckeliana BcDW1	1290391	472239018
Botryotinia fuckeliana BcDW1	1290391	472239053
Botryotinia fuckeliana BcDW1	1290391	472239514
Botryotinia fuckeliana BcDW1	1290391	472239847
Botryotinia fuckeliana BcDW1	1290391	472240105
Botryotinia fuckeliana BcDW1	1290391	472240231
Botryotinia fuckeliana BcDW1	1290391	472240357
Botryotinia fuckeliana BcDW1	1290391	472240576
Botryotinia fuckeliana BcDW1	1290391	472241238
Botryotinia fuckeliana BcDW1	1290391	472241290
Botryotinia fuckeliana BcDW1	1290391	472241752
Botryotinia fuckeliana BcDW1	1290391	472241944
Botryotinia fuckeliana BcDW1	1290391	472242254
Botryotinia fuckeliana BcDW1	1290391	472242478
Botryotinia fuckeliana BcDW1	1290391	472242627
Botryotinia fuckeliana BcDW1	1290391	472242688
Botryotinia fuckeliana BcDW1	1290391	472243016
Botryotinia fuckeliana BcDW1	1290391	472243017
Botryotinia fuckeliana BcDW1	1290391	472243019
Botryotinia fuckeliana BcDW1	1290391	472243020
Botryotinia fuckeliana BcDW1	1290391	472243632
Botryotinia fuckeliana BcDW1	1290391	472244522
Botryotinia fuckeliana BcDW1	1290391	472244646
Botryotinia fuckeliana BcDW1	1290391	472244649
Botryotinia fuckeliana BcDW1	1290391	472244650
Botryotinia fuckeliana BcDW1	1290391	472245132
Botryotinia fuckeliana BcDW1	1290391	472245141
Botryotinia fuckeliana BcDW1	1290391	472245150
Botryotinia fuckeliana BcDW1	1290391	472245349
Botryotinia fuckeliana BcDW1	1290391	472245439
Botryotinia fuckeliana BcDW1	1290391	472245547
Botryotinia fuckeliana BcDW1	1290391	472245620
Botryotinia fuckeliana BcDW1	1290391	472245621
Botryotinia fuckeliana BcDW1	1290391	472245622
Botryotinia fuckeliana BcDW1	1290391	472245878
Botryotinia fuckeliana BcDW1	1290391	472246405
Botryotinia fuckeliana BcDW1	1290391	472246609
Botryotinia fuckeliana BcDW1	1290391	472246695
Botryotinia fuckeliana T4	999810	347440687
Botryotinia fuckeliana T4	999810	347440739
Botryotinia fuckeliana T4	999810	347440904
Botryotinia fuckeliana T4	999810	347441201
Botryotinia fuckeliana T4	999810	347441904
Botryotinia fuckeliana T4	999810	347441905
Botryotinia fuckeliana T4	999810	347441918
Botryotinia fuckeliana T4	999810	347441928
Botryotinia fuckeliana T4	999810	347441949
Botryotinia fuckeliana T4	999810	347826932
Botryotinia fuckeliana T4	999810	347826958
Botryotinia fuckeliana T4	999810	347827802
Botryotinia fuckeliana T4	999810	347828067
Botryotinia fuckeliana T4	999810	347828219
Botryotinia fuckeliana T4	999810	347828704
Botryotinia fuckeliana T4	999810	347829240
Botryotinia fuckeliana T4	999810	347829451
Botryotinia fuckeliana T4	999810	347829845
Botryotinia fuckeliana T4	999810	347831330
Botryotinia fuckeliana T4	999810	347831385
Botryotinia fuckeliana T4	999810	347831640
Botryotinia fuckeliana T4	999810	347832036
Botryotinia fuckeliana T4	999810	347832062
Botryotinia fuckeliana T4	999810	347832283
Botryotinia fuckeliana T4	999810	347832545
Botryotinia fuckeliana T4	999810	347832636
Botryotinia fuckeliana T4	999810	347833086
Botryotinia fuckeliana T4	999810	347833112
Botryotinia fuckeliana T4	999810	347835114
Botryotinia fuckeliana T4	999810	347835549
Botryotinia fuckeliana T4	999810	347835637
Botryotinia fuckeliana T4	999810	347836053
Botryotinia fuckeliana T4	999810	347836155
Botryotinia fuckeliana T4	999810	347836411
Botryotinia fuckeliana T4	999810	347836603
Botryotinia fuckeliana T4	999810	347836612
Botryotinia fuckeliana T4	999810	347836621
Botryotinia fuckeliana T4	999810	347836623
Botryotinia fuckeliana T4	999810	347836638
Botryotinia fuckeliana T4	999810	347836642
Botryotinia fuckeliana T4	999810	347837244
Botryotinia fuckeliana T4	999810	347838664
Botryotinia fuckeliana T4	999810	347838872
Botryotinia fuckeliana T4	999810	347838879
Botryotinia fuckeliana T4	999810	347838893
Botryotinia fuckeliana T4	999810	347839116
Botryotinia fuckeliana T4	999810	347839780
Botryotinia fuckeliana T4	999810	347839883
Botryotinia fuckeliana T4	999810	347840561
Botryotinia fuckeliana T4	999810	347841860
Botryotinia fuckeliana T4	999810	347842385
Ceriporiopsis subvermispora B	914234	449539250
Ceriporiopsis subvermispora B	914234	449539264
Ceriporiopsis subvermispora B	914234	449539407
Ceriporiopsis subvermispora B	914234	449539597
Ceriporiopsis subvermispora B	914234	449539724
Ceriporiopsis subvermispora B	914234	449539742
Ceriporiopsis subvermispora B	914234	449539743
Ceriporiopsis subvermispora B	914234	449539810
Ceriporiopsis subvermispora B	914234	449539824
Ceriporiopsis subvermispora B	914234	449539976
Ceriporiopsis subvermispora B	914234	449539977
Ceriporiopsis subvermispora B	914234	449540458
Ceriporiopsis subvermispora B	914234	449540461
Ceriporiopsis subvermispora B	914234	449540463
Ceriporiopsis subvermispora B	914234	449540468
Ceriporiopsis subvermispora B	914234	449540482
Ceriporiopsis subvermispora B	914234	449540483
Ceriporiopsis subvermispora B	914234	449540564
Ceriporiopsis subvermispora B	914234	449540648
Ceriporiopsis subvermispora B	914234	449540651
Ceriporiopsis subvermispora B	914234	449541024
Ceriporiopsis subvermispora B	914234	449541027
Ceriporiopsis subvermispora B	914234	449541030
Ceriporiopsis subvermispora B	914234	449541031
Ceriporiopsis subvermispora B	914234	449541046
Ceriporiopsis subvermispora B	914234	449541086
Ceriporiopsis subvermispora B	914234	449541099
Ceriporiopsis subvermispora B	914234	449541118
Ceriporiopsis subvermispora B	914234	449541686
Ceriporiopsis subvermispora B	914234	449541827
Ceriporiopsis subvermispora B	914234	449542448
Ceriporiopsis subvermispora B	914234	449542450
Ceriporiopsis subvermispora B	914234	449542453
Ceriporiopsis subvermispora B	914234	449542459
Ceriporiopsis subvermispora B	914234	449542463
Ceriporiopsis subvermispora B	914234	449542603
Ceriporiopsis subvermispora B	914234	449543315
Ceriporiopsis subvermispora B	914234	449543325
Ceriporiopsis subvermispora B	914234	449543327
Ceriporiopsis subvermispora B	914234	449543672
Ceriporiopsis subvermispora B	914234	449543716
Ceriporiopsis subvermispora B	914234	449544214
Ceriporiopsis subvermispora B	914234	449544738
Ceriporiopsis subvermispora B	914234	449544835
Ceriporiopsis subvermispora B	914234	449544973
Ceriporiopsis subvermispora B	914234	449545363
Ceriporiopsis subvermispora B	914234	449545376
Ceriporiopsis subvermispora B	914234	449545380
Ceriporiopsis subvermispora B	914234	449545389
Ceriporiopsis subvermispora B	914234	449545403
Ceriporiopsis subvermispora B	914234	449545497
Ceriporiopsis subvermispora B	914234	449545502
Ceriporiopsis subvermispora B	914234	449545508
Ceriporiopsis subvermispora B	914234	449545519
Ceriporiopsis subvermispora B	914234	449545524
Ceriporiopsis subvermispora B	914234	449545527
Ceriporiopsis subvermispora B	914234	449545532
Ceriporiopsis subvermispora B	914234	449545534
Ceriporiopsis subvermispora B	914234	449545652
Ceriporiopsis subvermispora B	914234	449545687
Ceriporiopsis subvermispora B	914234	449545689
Ceriporiopsis subvermispora B	914234	449545692
Ceriporiopsis subvermispora B	914234	449545696
Ceriporiopsis subvermispora B	914234	449545708
Ceriporiopsis subvermispora B	914234	449545712
Ceriporiopsis subvermispora B	914234	449545715
Ceriporiopsis subvermispora B	914234	449545717
Ceriporiopsis subvermispora B	914234	449545718
Ceriporiopsis subvermispora B	914234	449545721
Ceriporiopsis subvermispora B	914234	449545722
Ceriporiopsis subvermispora B	914234	449545723
Ceriporiopsis subvermispora B	914234	449545725
Ceriporiopsis subvermispora B	914234	449545728
Ceriporiopsis subvermispora B	914234	449545729
Ceriporiopsis subvermispora B	914234	449545730
Ceriporiopsis subvermispora B	914234	449545799
Ceriporiopsis subvermispora B	914234	449545801
Ceriporiopsis subvermispora B	914234	449545806
Ceriporiopsis subvermispora B	914234	449545816
Ceriporiopsis subvermispora B	914234	449545820
Ceriporiopsis subvermispora B	914234	449545823
Ceriporiopsis subvermispora B	914234	449545824
Ceriporiopsis subvermispora B	914234	449545830
Ceriporiopsis subvermispora B	914234	449545836
Ceriporiopsis subvermispora B	914234	449545843
Ceriporiopsis subvermispora B	914234	449545875
Ceriporiopsis subvermispora B	914234	449545932
Ceriporiopsis subvermispora B	914234	449545956
Ceriporiopsis subvermispora B	914234	449546055
Ceriporiopsis subvermispora B	914234	449546079
Ceriporiopsis subvermispora B	914234	449546141
Ceriporiopsis subvermispora B	914234	449546144
Ceriporiopsis subvermispora B	914234	449546439
Ceriporiopsis subvermispora B	914234	449546441
Ceriporiopsis subvermispora B	914234	449546449
Ceriporiopsis subvermispora B	914234	449546468
Ceriporiopsis subvermispora B	914234	449546497
Ceriporiopsis subvermispora B	914234	449546993
Ceriporiopsis subvermispora B	914234	449547014
Ceriporiopsis subvermispora B	914234	449547791
Ceriporiopsis subvermispora B	914234	449547795
Ceriporiopsis subvermispora B	914234	449549040
Chaetomium globosum CBS 148.51	306901	116178952
Chaetomium globosum CBS 148.51	306901	116179068
Chaetomium globosum CBS 148.51	306901	116179072
Chaetomium globosum CBS 148.51	306901	116179186
Chaetomium globosum CBS 148.51	306901	116179390
Chaetomium globosum CBS 148.51	306901	116179470
Chaetomium globosum CBS 148.51	306901	116180342
Chaetomium globosum CBS 148.51	306901	116180564
Chaetomium globosum CBS 148.51	306901	116180566
Chaetomium globosum CBS 148.51	306901	116180744
Chaetomium globosum CBS 148.51	306901	116181190
Chaetomium globosum CBS 148.51	306901	116181338
Chaetomium globosum CBS 148.51	306901	116181572
Chaetomium globosum CBS 148.51	306901	116181690
Chaetomium globosum CBS 148.51	306901	116182196
Chaetomium globosum CBS 148.51	306901	116182430
Chaetomium globosum CBS 148.51	306901	116182592
Chaetomium globosum CBS 148.51	306901	116191309
Chaetomium globosum CBS 148.51	306901	116191323
Chaetomium globosum CBS 148.51	306901	116191741
Chaetomium globosum CBS 148.51	306901	116192301
Chaetomium globosum CBS 148.51	306901	116193331
Chaetomium globosum CBS 148.51	306901	116194308
Chaetomium globosum CBS 148.51	306901	116194322
Chaetomium globosum CBS 148.51	306901	116194374
Chaetomium globosum CBS 148.51	306901	116195092
Chaetomium globosum CBS 148.51	306901	116195104
Chaetomium globosum CBS 148.51	306901	116195196
Chaetomium globosum CBS 148.51	306901	116195250
Chaetomium globosum CBS 148.51	306901	116195412
Chaetomium globosum CBS 148.51	306901	116195518
Chaetomium globosum CBS 148.51	306901	116195870
Chaetomium globosum CBS 148.51	306901	116195872
Chaetomium globosum CBS 148.51	306901	116196678
Chaetomium globosum CBS 148.51	306901	116197170
Chaetomium globosum CBS 148.51	306901	116197186
Chaetomium globosum CBS 148.51	306901	116197509
Chaetomium globosum CBS 148.51	306901	116197523
Chaetomium globosum CBS 148.51	306901	116197631
Chaetomium globosum CBS 148.51	306901	116197903
Chaetomium globosum CBS 148.51	306901	116198503
Chaetomium globosum CBS 148.51	306901	116198607
Chaetomium globosum CBS 148.51	306901	116198787
Chaetomium globosum CBS 148.51	306901	116198801
Chaetomium globosum CBS 148.51	306901	116198871
Chaetomium globosum CBS 148.51	306901	116199071
Chaetomium globosum CBS 148.51	306901	116199375
Chaetomium globosum CBS 148.51	306901	116199451
Chaetomium globosum CBS 148.51	306901	116199737
Chaetomium globosum CBS 148.51	306901	116199871
Chaetomium globosum CBS 148.51	306901	116199953
Chaetomium globosum CBS 148.51	306901	116200085
Chaetomium globosum CBS 148.51	306901	116200089
Chaetomium globosum CBS 148.51	306901	116200127
Chaetomium globosum CBS 148.51	306901	116200362
Chaetomium globosum CBS 148.51	306901	116200424
Chaetomium globosum CBS 148.51	306901	116200450
Chaetomium globosum CBS 148.51	306901	116200818
Chaetomium globosum CBS 148.51	306901	116201001
Chaetomium globosum CBS 148.51	306901	116201095
Chaetomium globosum CBS 148.51	306901	116201125
Chaetomium globosum CBS 148.51	306901	116201317
Chaetomium globosum CBS 148.51	306901	116201323
Chaetomium globosum CBS 148.51	306901	116201347
Chaetomium globosum CBS 148.51	306901	116201761
Chaetomium globosum CBS 148.51	306901	116201879
Chaetomium globosum CBS 148.51	306901	116201881
Chaetomium globosum CBS 148.51	306901	116201935
Chaetomium globosum CBS 148.51	306901	116202265
Chaetomium globosum CBS 148.51	306901	116202357
Chaetomium globosum CBS 148.51	306901	116202685
Chaetomium globosum CBS 148.51	306901	116202903
Chaetomium globosum CBS 148.51	306901	116202927
Chaetomium globosum CBS 148.51	306901	116202953
Chaetomium globosum CBS 148.51	306901	116203117
Chaetomium globosum CBS 148.51	306901	116203339
Chaetomium globosum CBS 148.51	306901	116203561
Chaetomium globosum CBS 148.51	306901	116203709
Chaetomium globosum CBS 148.51	306901	116203745
Chaetomium globosum CBS 148.51	306901	116203791
Chaetomium globosum CBS 148.51	306901	116204193
Chaetomium globosum CBS 148.51	306901	116204449
Chaetomium globosum CBS 148.51	306901	116204681
Chaetomium globosum CBS 148.51	306901	116204683
Chaetomium globosum CBS 148.51	306901	116205095
Chaetomium globosum CBS 148.51	306901	116205171
Chaetomium globosum CBS 148.51	306901	116205285
Chaetomium globosum CBS 148.51	306901	116205301
Chaetomium globosum CBS 148.51	306901	116205395
Chaetomium globosum CBS 148.51	306901	116205455
Chaetomium globosum CBS 148.51	306901	116205553
Chaetomium globosum CBS 148.51	306901	116205806
Chaetomium globosum CBS 148.51	306901	116205838
Chaetomium globosum CBS 148.51	306901	116205888
Chaetomium globosum CBS 148.51	306901	116205940
Chaetomium globosum CBS 148.51	306901	116205946
Chaetomium globosum CBS 148.51	306901	116206040
Chaetomium globosum CBS 148.51	306901	116206052
Chaetomium globosum CBS 148.51	306901	116206072
Chaetomium globosum CBS 148.51	306901	116206184
Chaetomium globosum CBS 148.51	306901	116206266
Chaetomium globosum CBS 148.51	306901	116207482
Chaetomium globosum CBS 148.51	306901	116207566
Chaetomium globosum CBS 148.51	306901	116207884
Chaetomium globosum CBS 148.51	306901	116208038
Chaetomium globosum CBS 148.51	306901	116208266
Chaetomium globosum CBS 148.51	306901	116208362
Chaetomium globosum CBS 148.51	306901	116208486
Chaetomium globosum CBS 148.51	306901	116208544
Chaetomium globosum CBS 148.51	306901	116208640
Chaetomium thermophilum var. thermophilum DSM 1495	759272	340905367
Chaetomium thermophilum var. thermophilum DSM 1495	759272	340924367
Chaetomium thermophilum var. thermophilum DSM 1495	759272	340931773
Chaetomium thermophilum var. thermophilum DSM 1495	759272	340931784
Chaetomium thermophilum var. thermophilum DSM 1495	759272	340931910
Chaetomium thermophilum var. thermophilum DSM 1495	759272	340931917
Chaetomium thermophilum var. thermophilum DSM 1495	759272	340931968
Chaetomium thermophilum var. thermophilum DSM 1495	759272	340939368
Chaetomium thermophilum var. thermophilum DSM 1495	759272	340939555
Chaetomium thermophilum var. thermophilum DSM 1495	759272	340939563
Chaetomium thermophilum var. thermophilum DSM 1495	759272	340939607
Chaetomium thermophilum var. thermophilum DSM 1495	759272	340946139
Chaetomium thermophilum var. thermophilum DSM 1495	759272	340960827
Chaetomium thermophilum var. thermophilum DSM 1495	759272	340966690
Chaetomium thermophilum var. thermophilum DSM 1495	759272	340966691
Chaetomium thermophilum var. thermophilum DSM 1495	759272	340966724
Chaetomium thermophilum var. thermophilum DSM 1495	759272	340966774
Chaetomium thermophilum var. thermophilum DSM 1495	759272	340966933
Chaetomium thermophilum var. thermophilum DSM 1495	759272	340967007
Chaetomium thermophilum var. thermophilum DSM 1495	759272	340967020
Chaetomium thermophilum var. thermophilum DSM 1495	759272	340975452
Chaetomium thermophilum var. thermophilum DSM 1495	759272	340982099
Chaetomium thermophilum var. thermophilum DSM 1495	759272	341038967
Claviceps purpurea 20.1	1111077	399167230
Claviceps purpurea 20.1	1111077	399168617
Coccidioides immitis RS	246410	119175123
Coccidioides immitis RS	246410	119175127
Coccidioides immitis RS	246410	119175449
Coccidioides immitis RS	246410	119175461
Coccidioides immitis RS	246410	119175633
Coccidioides immitis RS	246410	119176152
Coccidioides immitis RS	246410	119180469
Coccidioides immitis RS	246410	119181195
Coccidioides immitis RS	246410	119182269
Coccidioides immitis RS	246410	119184174
Coccidioides immitis RS	246410	119187255
Coccidioides immitis RS	246410	119195727
Coccidioides immitis RS	246410	392862329
Coccidioides immitis RS	246410	392864548
Coccidioides immitis RS	246410	392864729
Coccidioides immitis RS	246410	392865172
Coccidioides immitis RS	246410	392865919
Coccidioides immitis RS	246410	392866439
Coccidioides immitis RS	246410	392870036
Coccidioides immitis RS	246410	392870038
Coccidioides immitis RS	246410	392870151
Coccidioides immitis RS	246410	392870154
Coccidioides immitis RS	246410	392870169
Coccidioides posadasii C735 delta SOWgp	222929	303314731
Coccidioides posadasii C735 delta SOWgp	222929	303314735
Coccidioides posadasii C735 delta SOWgp	222929	303314905
Coccidioides posadasii C735 delta SOWgp	222929	303314909
Coccidioides posadasii C735 delta SOWgp	222929	303314933
Coccidioides posadasii C735 delta SOWgp	222929	303317150
Coccidioides posadasii C735 delta SOWgp	222929	303318149
Coccidioides posadasii C735 delta SOWgp	222929	303318405
Coccidioides posadasii C735 delta SOWgp	222929	303319067
Coccidioides posadasii C735 delta SOWgp	222929	303320223
Coccidioides posadasii C735 delta SOWgp	222929	303321311
Coccidioides posadasii C735 delta SOWgp	222929	303321576
Coccidioides posadasii str. Silveira	443226	320031761
Coccidioides posadasii str. Silveira	443226	320031960
Coccidioides posadasii str. Silveira	443226	320035859
Coccidioides posadasii str. Silveira	443226	320037703
Coccidioides posadasii str. Silveira	443226	320037705
Coccidioides posadasii str. Silveira	443226	320037826
Coccidioides posadasii str. Silveira	443226	320037843
Coccidioides posadasii str. Silveira	443226	320038493
Coccidioides posadasii str. Silveira	443226	320039113
Coccidioides posadasii str. Silveira	443226	320040260
Coccidioides posadasii str. Silveira	443226	320041079
Colletotrichum gloeosporioides Nara gc5	1213859	429847517
Colletotrichum gloeosporioides Nara gc5	1213859	429848111
Colletotrichum gloeosporioides Nara gc5	1213859	429848248
Colletotrichum gloeosporioides Nara gc5	1213859	429848321
Colletotrichum gloeosporioides Nara gc5	1213859	429848549
Colletotrichum gloeosporioides Nara gc5	1213859	429848604
Colletotrichum gloeosporioides Nara gc5	1213859	429848633
Colletotrichum gloeosporioides Nara gc5	1213859	429848895
Colletotrichum gloeosporioides Nara gc5	1213859	429849064
Colletotrichum gloeosporioides Nara gc5	1213859	429849181
Colletotrichum gloeosporioides Nara gc5	1213859	429849369
Colletotrichum gloeosporioides Nara gc5	1213859	429849465
Colletotrichum gloeosporioides Nara gc5	1213859	429849473
Colletotrichum gloeosporioides Nara gc5	1213859	429849483
Colletotrichum gloeosporioides Nara gc5	1213859	429849570
Colletotrichum gloeosporioides Nara gc5	1213859	429849617
Colletotrichum gloeosporioides Nara gc5	1213859	429849655
Colletotrichum gloeosporioides Nara gc5	1213859	429850109
Colletotrichum gloeosporioides Nara gc5	1213859	429850112
Colletotrichum gloeosporioides Nara gc5	1213859	429850149
Colletotrichum gloeosporioides Nara gc5	1213859	429850238
Colletotrichum gloeosporioides Nara gc5	1213859	429850417
Colletotrichum gloeosporioides Nara gc5	1213859	429850479
Colletotrichum gloeosporioides Nara gc5	1213859	429850567
Colletotrichum gloeosporioides Nara gc5	1213859	429850576
Colletotrichum gloeosporioides Nara gc5	1213859	429850657
Colletotrichum gloeosporioides Nara gc5	1213859	429850668
Colletotrichum gloeosporioides Nara gc5	1213859	429850830
Colletotrichum gloeosporioides Nara gc5	1213859	429850945
Colletotrichum gloeosporioides Nara gc5	1213859	429851000
Colletotrichum gloeosporioides Nara gc5	1213859	429851493
Colletotrichum gloeosporioides Nara gc5	1213859	429851628
Colletotrichum gloeosporioides Nara gc5	1213859	429851741
Colletotrichum gloeosporioides Nara gc5	1213859	429851759
Colletotrichum gloeosporioides Nara gc5	1213859	429851958
Colletotrichum gloeosporioides Nara gc5	1213859	429851960
Colletotrichum gloeosporioides Nara gc5	1213859	429852254
Colletotrichum gloeosporioides Nara gc5	1213859	429852425
Colletotrichum gloeosporioides Nara gc5	1213859	429852480
Colletotrichum gloeosporioides Nara gc5	1213859	429853095
Colletotrichum gloeosporioides Nara gc5	1213859	429853135
Colletotrichum gloeosporioides Nara gc5	1213859	429853180
Colletotrichum gloeosporioides Nara gc5	1213859	429853210
Colletotrichum gloeosporioides Nara gc5	1213859	429853255
Colletotrichum gloeosporioides Nara gc5	1213859	429853257
Colletotrichum gloeosporioides Nara gc5	1213859	429853420
Colletotrichum gloeosporioides Nara gc5	1213859	429853439
Colletotrichum gloeosporioides Nara gc5	1213859	429853607
Colletotrichum gloeosporioides Nara gc5	1213859	429853817
Colletotrichum gloeosporioides Nara gc5	1213859	429854487
Colletotrichum gloeosporioides Nara gc5	1213859	429854698
Colletotrichum gloeosporioides Nara gc5	1213859	429854792
Colletotrichum gloeosporioides Nara gc5	1213859	429854813
Colletotrichum gloeosporioides Nara gc5	1213859	429854817
Colletotrichum gloeosporioides Nara gc5	1213859	429854840
Colletotrichum gloeosporioides Nara gc5	1213859	429854849
Colletotrichum gloeosporioides Nara gc5	1213859	429855163
Colletotrichum gloeosporioides Nara gc5	1213859	429855177
Colletotrichum gloeosporioides Nara gc5	1213859	429855190
Colletotrichum gloeosporioides Nara gc5	1213859	429855500
Colletotrichum gloeosporioides Nara gc5	1213859	429855892
Colletotrichum gloeosporioides Nara gc5	1213859	429856050
Colletotrichum gloeosporioides Nara gc5	1213859	429856112
Colletotrichum gloeosporioides Nara gc5	1213859	429856126
Colletotrichum gloeosporioides Nara gc5	1213859	429856294
Colletotrichum gloeosporioides Nara gc5	1213859	429856385
Colletotrichum gloeosporioides Nara gc5	1213859	429856454
Colletotrichum gloeosporioides Nara gc5	1213859	429856498
Colletotrichum gloeosporioides Nara gc5	1213859	429856509
Colletotrichum gloeosporioides Nara gc5	1213859	429856736
Colletotrichum gloeosporioides Nara gc5	1213859	429856887
Colletotrichum gloeosporioides Nara gc5	1213859	429856981
Colletotrichum gloeosporioides Nara gc5	1213859	429857103
Colletotrichum gloeosporioides Nara gc5	1213859	429857278
Colletotrichum gloeosporioides Nara gc5	1213859	429857466
Colletotrichum gloeosporioides Nara gc5	1213859	429857483
Colletotrichum gloeosporioides Nara gc5	1213859	429857980
Colletotrichum gloeosporioides Nara gc5	1213859	429857988
Colletotrichum gloeosporioides Nara gc5	1213859	429858039
Colletotrichum gloeosporioides Nara gc5	1213859	429858266
Colletotrichum gloeosporioides Nara gc5	1213859	429858375
Colletotrichum gloeosporioides Nara gc5	1213859	429858377
Colletotrichum gloeosporioides Nara gc5	1213859	429858436
Colletotrichum gloeosporioides Nara gc5	1213859	429858485
Colletotrichum gloeosporioides Nara gc5	1213859	429858754
Colletotrichum gloeosporioides Nara gc5	1213859	429858903
Colletotrichum gloeosporioides Nara gc5	1213859	429858927
Colletotrichum gloeosporioides Nara gc5	1213859	429858943
Colletotrichum gloeosporioides Nara gc5	1213859	429858956
Colletotrichum gloeosporioides Nara gc5	1213859	429859067
Colletotrichum gloeosporioides Nara gc5	1213859	429859234
Colletotrichum gloeosporioides Nara gc5	1213859	429859698
Colletotrichum gloeosporioides Nara gc5	1213859	429859799
Colletotrichum gloeosporioides Nara gc5	1213859	429859842
Colletotrichum gloeosporioides Nara gc5	1213859	429859903
Colletotrichum gloeosporioides Nara gc5	1213859	429860000
Colletotrichum gloeosporioides Nara gc5	1213859	429860326
Colletotrichum gloeosporioides Nara gc5	1213859	429860334
Colletotrichum gloeosporioides Nara gc5	1213859	429860375
Colletotrichum gloeosporioides Nara gc5	1213859	429860436
Colletotrichum gloeosporioides Nara gc5	1213859	429860767
Colletotrichum gloeosporioides Nara gc5	1213859	429860846
Colletotrichum gloeosporioides Nara gc5	1213859	429860882
Colletotrichum gloeosporioides Nara gc5	1213859	429861014
Colletotrichum gloeosporioides Nara gc5	1213859	429861235
Colletotrichum gloeosporioides Nara gc5	1213859	429861427
Colletotrichum gloeosporioides Nara gc5	1213859	429861478
Colletotrichum gloeosporioides Nara gc5	1213859	429861504
Colletotrichum gloeosporioides Nara gc5	1213859	429861516
Colletotrichum gloeosporioides Nara gc5	1213859	429861556
Colletotrichum gloeosporioides Nara gc5	1213859	429861644
Colletotrichum gloeosporioides Nara gc5	1213859	429861646
Colletotrichum gloeosporioides Nara gc5	1213859	429861764
Colletotrichum gloeosporioides Nara gc5	1213859	429861856
Colletotrichum gloeosporioides Nara gc5	1213859	429861863
Colletotrichum gloeosporioides Nara gc5	1213859	429862049
Colletotrichum gloeosporioides Nara gc5	1213859	429862573
Colletotrichum gloeosporioides Nara gc5	1213859	429862666
Colletotrichum gloeosporioides Nara gc5	1213859	429862693
Colletotrichum gloeosporioides Nara gc5	1213859	429862814
Colletotrichum gloeosporioides Nara gc5	1213859	429863144
Colletotrichum gloeosporioides Nara gc5	1213859	429863155
Colletotrichum gloeosporioides Nara gc5	1213859	429863363
Colletotrichum gloeosporioides Nara gc5	1213859	429863701
Colletotrichum gloeosporioides Nara gc5	1213859	429863748
Colletotrichum gloeosporioides Nara gc5	1213859	429864061
Colletotrichum gloeosporioides Nara gc5	1213859	429864062
Colletotrichum graminicola M1.001	645133	310789352
Colletotrichum graminicola M1.001	645133	310789370
Colletotrichum graminicola M1.001	645133	310790114
Colletotrichum graminicola M1.001	645133	310790168
Colletotrichum graminicola M1.001	645133	310790406
Colletotrichum graminicola M1.001	645133	310790419
Colletotrichum graminicola M1.001	645133	310790502
Colletotrichum graminicola M1.001	645133	310791377
Colletotrichum graminicola M1.001	645133	310791405
Colletotrichum graminicola M1.001	645133	310791717
Colletotrichum graminicola M1.001	645133	310791883
[truncated: 3,617 more rows]

## Sheet: Phylo. distribution of NLRs
taxid	species/strain	NLR count	taxonomy	Fraction of NLR with HiC repeats	NLR count with TPR	NLR count with HiC TPR	%	NLR count with WD	NLR count with HiC WD	%2	NLR count with ANK	NLR count with HiC ANK	%3	count of HiC in genome	count of HiC in NLR set
684364	Batrachochytrium dendrobatidis JAM81	0	Fungi; Chytridiomycota; Chytridiomycetes; Rhizophydiales; Rhizophydiales incertae sedis; Batrachochytrium; Batrachochytrium dendrobatidis		0	0		0	0		0	0		40	0
1220926	Mucor circinelloides f. circinelloides 1006PhL	0	Fungi; Fungi incertae sedis; Early diverging fungal lineages; Mucoromycotina; Mucorales; Mucorineae; Mucoraceae; Mucor; Mucor circinelloides; Mucor circinelloides f. circinelloides		0	0		0	0		0	0		11	0
246409	Rhizopus delemar RA 99-880	0	Fungi; Fungi incertae sedis; Early diverging fungal lineages; Mucoromycotina; Mucorales; Mucorineae; Rhizopodaceae; Rhizopus; Rhizopus delemar		0	0		0	0		0	0		21	0
1003232	Edhazardia aedis USNM 41457	0	Fungi; Microsporidia; Microsporidia incertae sedis; Culicosporidae; Edhazardia; Edhazardia aedis		0	0		0	0		0	0		18	0
944018	Nematocida sp. 1 ERTm2	0	Fungi; Microsporidia; Microsporidia incertae sedis; Nematocida; Nematocida sp. 1		0	0		0	0		0	0		5	0
935791	Nematocida parisii ERTm3	0	Fungi; Microsporidia; Microsporidia incertae sedis; Nematocida; Nematocida parisii		0	0		0	0		0	0		1	0
881290	Nematocida parisii ERTm1	0	Fungi; Microsporidia; Microsporidia incertae sedis; Nematocida; Nematocida parisii		0	0		0	0		0	0		1	0
993615	Vittaforma corneae ATCC 50505	0	Fungi; Microsporidia; Apansporoblastina; Nosematidae; Vittaforma; Vittaforma corneae		0	0		0	0		0	0		0	0
578461	Nosema bombycis CQ1	0	Fungi; Microsporidia; Apansporoblastina; Nosematidae; Nosema; Nosema bombycis		0	0		0	0		0	0		5	0
578460	Nosema ceranae BRL01	0	Fungi; Microsporidia; Apansporoblastina; Nosematidae; Nosema; Nosema ceranae		0	0		0	0		0	0		1	0
876142	Encephalitozoon intestinalis ATCC 50506	0	Fungi; Microsporidia; Apansporoblastina; Unikaryonidae; Encephalitozoon; Encephalitozoon intestinalis		0	0		0	0		0	0		0	0
284813	Encephalitozoon cuniculi GB-M1	0	Fungi; Microsporidia; Apansporoblastina; Unikaryonidae; Encephalitozoon; Encephalitozoon cuniculi		0	0		0	0		0	0		2	0
948595	Vavraia culicis 'floridensis'	0	Fungi; Microsporidia; Pansporoblastina; Pleistophoridae; Vavraia; Vavraia culicis		0	0		0	0		0	0		11	0
72359	Trachipleistophora hominis	0	Fungi; Microsporidia; Pansporoblastina; Pleistophoridae; Trachipleistophora		0	0		0	0		0	0		2	0
1299270	Wallemia ichthyophaga EXF-994	0	Fungi; Dikarya; Basidiomycota; Basidiomycota incertae sedis; Wallemiomycetes; Wallemiales; Wallemiales incertae sedis; Wallemia; Wallemia ichthyophaga		0	0		0	0		0	0		6	0
671144	Wallemia sebi CBS 633.66	0	Fungi; Dikarya; Basidiomycota; Basidiomycota incertae sedis; Wallemiomycetes; Wallemiales; Wallemiales incertae sedis; Wallemia; Wallemia sebi		0	0		0	0		0	0		8	0
1130832	Rhodosporidium toruloides NP11	0	Fungi; Dikarya; Basidiomycota; Pucciniomycotina; Microbotryomycetes; Sporidiobolales; Rhodosporidium; Rhodosporidium toruloides		0	0		0	0		0	0		4	0
1001064	Rhodotorula glutinis ATCC 204091	0	Fungi; Dikarya; Basidiomycota; Pucciniomycotina; Microbotryomycetes; Sporidiobolales; Rhodotorula; Rhodotorula glutinis		0	0		0	0		0	0		0	0
764103	Mixia osmundae IAM 14324	0	Fungi; Dikarya; Basidiomycota; Pucciniomycotina; Mixiomycetes; Mixiales; Mixiaceae; Mixia; Mixia osmundae		0	0		0	0		0	0		4	0
747676	Melampsora larici-populina 98AG31	0	Fungi; Dikarya; Basidiomycota; Pucciniomycotina; Pucciniomycetes; Pucciniales; Melampsoraceae; Melampsora; Melampsora larici-populina		0	0		0	0		0	0		39	0
418459	Puccinia graminis f. sp. tritici CRL 75-36-700-3	0	Fungi; Dikarya; Basidiomycota; Pucciniomycotina; Pucciniomycetes; Pucciniales; Pucciniaceae; Puccinia; Puccinia graminis; Puccinia graminis f. sp. tritici		0	0		0	0		0	0		63	0
745407	Dacryopinax sp. DJM-731 SS1	24	Fungi; Dikarya; Basidiomycota; Agaricomycotina; Dacrymycetes; Dacrymycetales; Dacrymycetaceae; Dacryopinax	0.181818	10	1	0.1	1	0	0	0	0		8	2
1109443	Piriformospora indica DSM 11827	272	Fungi; Dikarya; Basidiomycota; Agaricomycotina; Agaricomycetes; Agaricomycetes incertae sedis; Sebacinales; Sebacinaceae; Piriformospora; Piriformospora indica	0.0377358	54	0	0	104	6	0.0576923	0	0		18	6
1108050	Rhizoctonia solani AG-1 IB	140	Fungi; Dikarya; Basidiomycota; Agaricomycotina; Agaricomycetes; Agaricomycetes incertae sedis; Cantharellales; Ceratobasidiaceae; Rhizoctonia; Rhizoctonia solani	0.0227273	9	2	0.222222	79	0	0	0	0		6	2
983506	Rhizoctonia solani AG-1 IA	38	Fungi; Dikarya; Basidiomycota; Agaricomycotina; Agaricomycetes; Agaricomycetes incertae sedis; Cantharellales; Ceratobasidiaceae; Rhizoctonia; Rhizoctonia solani	0.0555556	2	1	0.5	16	0	0	0	0		13	1
721885	Stereum hirsutum FP-91666 SS1	41	Fungi; Dikarya; Basidiomycota; Agaricomycotina; Agaricomycetes; Agaricomycetes incertae sedis; Russulales; Stereaceae; Stereum; Stereum hirsutum	0.25	6	0	0	15	6	0.4	3	0	0	30	6
717982	Auricularia delicata TFB-10046 SS5	65	Fungi; Dikarya; Basidiomycota; Agaricomycotina; Agaricomycetes; Agaricomycetes incertae sedis; Auriculariales; Auriculariaceae; Auricularia; Auricularia delicata	0	8	0	0	2	0	0	0	0		40	0
694068	Fomitiporia mediterranea MF3/22	61	Fungi; Dikarya; Basidiomycota; Agaricomycotina; Agaricomycetes; Agaricomycetes incertae sedis; Hymenochaetales; Hymenochaetaceae; Fomitiporia; Fomitiporia mediterranea	0.0851064	0	0		47	4	0.0851064	0	0		27	4
741275	Punctularia strigosozonata HHB-11173 SS5	39	Fungi; Dikarya; Basidiomycota; Agaricomycotina; Agaricomycetes; Agaricomycetes incertae sedis; Corticiales; Punctulariaceae; Punctularia; Punctularia strigosozonata	0.269231	9	6	0.666667	14	0	0	3	1	0.333333	29	7
650164	Phanerochaete carnosa HHB-10118-sp	52	Fungi; Dikarya; Basidiomycota; Agaricomycotina; Agaricomycetes; Agaricomycetes incertae sedis; Corticiales; Corticiaceae; Phanerochaete; Phanerochaete carnosa	0	0	0		15	0	0	0	0		29	0
914234	Ceriporiopsis subvermispora B	102	Fungi; Dikarya; Basidiomycota; Agaricomycotina; Agaricomycetes; Agaricomycetes incertae sedis; Polyporales; Meruliaceae; Ceriporiopsis; Ceriporiopsis subvermispora	0.166667	0	0		40	7	0.175	2	0	0	20	7
732165	Dichomitus squalens LYAD-421 SS1	14	Fungi; Dikarya; Basidiomycota; Agaricomycotina; Agaricomycetes; Agaricomycetes incertae sedis; Polyporales; Polyporaceae; Dichomitus; Dichomitus squalens	0	0	0		9	0	0	0	0		8	0
599839	Fibroporia radiculosa	19	Fungi; Dikarya; Basidiomycota; Agaricomycotina; Agaricomycetes; Agaricomycetes incertae sedis; Polyporales; Polyporaceae; Fibroporia	0.3	0	0		10	3	0.3	0	0		15	3
717944	Trametes versicolor FP-101664 SS1	1	Fungi; Dikarya; Basidiomycota; Agaricomycotina; Agaricomycetes; Agaricomycetes incertae sedis; Polyporales; Coriolaceae; Trametes; Trametes versicolor		0	0		0	0		0	0		10	0
561896	Postia placenta Mad-698-R	13	Fungi; Dikarya; Basidiomycota; Agaricomycotina; Agaricomycetes; Agaricomycetes incertae sedis; Polyporales; Coriolaceae; Postia; Postia placenta	0	5	0	0	1	0	0	0	0		8	0
741705	Coniophora puteana RWD-64-598 SS2	88	Fungi; Dikarya; Basidiomycota; Agaricomycotina; Agaricomycetes; Agaricomycetidae; Boletales; Coniophorineae; Coniophoraceae; Coniophora; Coniophora puteana	0	0	0		2	0	0	0	0		18	0
936435	Serpula lacrymans var. lacrymans S7.3	57	Fungi; Dikarya; Basidiomycota; Agaricomycotina; Agaricomycetes; Agaricomycetidae; Boletales; Coniophorineae; Serpulaceae; Serpula; Serpula lacrymans; Serpula lacrymans var. lacrymans	0	5	0	0	11	0	0	6	0	0	5	0
578457	Serpula lacrymans var. lacrymans S7.9	43	Fungi; Dikarya; Basidiomycota; Agaricomycotina; Agaricomycetes; Agaricomycetidae; Boletales; Coniophorineae; Serpulaceae; Serpula; Serpula lacrymans; Serpula lacrymans var. lacrymans	0.153846	3	2	0.666667	10	0	0	0	0		10	2
936046	Agaricus bisporus var. bisporus H97	156	Fungi; Dikarya; Basidiomycota; Agaricomycotina; Agaricomycetes; Agaricomycetidae; Agaricales; Agaricaceae; Agaricus; Agaricus bisporus; Agaricus bisporus var. bisporus	0.857143	7	6	0.857143	0	0		0	0		9	6
597362	Agaricus bisporus var. burnettii JB137-S8	151	Fungi; Dikarya; Basidiomycota; Agaricomycotina; Agaricomycetes; Agaricomycetidae; Agaricales; Agaricaceae; Agaricus; Agaricus bisporus; Agaricus bisporus var. burnettii	0.333333	3	1	0.333333	0	0		0	0		7	1
578458	Schizophyllum commune H4-8	20	Fungi; Dikarya; Basidiomycota; Agaricomycotina; Agaricomycetes; Agaricomycetidae; Agaricales; Schizophyllaceae; Schizophyllum; Schizophyllum commune	0	1	0	0	4	0	0	4	0	0	7	0
554373	Moniliophthora perniciosa FA553	33	Fungi; Dikarya; Basidiomycota; Agaricomycotina; Agaricomycetes; Agaricomycetidae; Agaricales; Marasmiaceae; Moniliophthora; Moniliophthora perniciosa		0	0		0	0		0	0		9	0
486041	Laccaria bicolor S238N-H82	61	Fungi; Dikarya; Basidiomycota; Agaricomycotina; Agaricomycetes; Agaricomycetidae; Agaricales; Tricholomataceae; Laccaria; Laccaria bicolor	0.583333	6	3	0.5	40	24	0.6	1	1	1	77	28
240176	Coprinopsis cinerea okayama7#130	106	Fungi; Dikarya; Basidiomycota; Agaricomycotina; Agaricomycetes; Agaricomycetidae; Agaricales; Psathyrellaceae; Coprinopsis; Coprinopsis cinerea	0.275362	2	2	1	9	6	0.666667	58	11	0.189655	55	19
1220162	Trichosporon asahii var. asahii CBS 8904	0	Fungi; Dikarya; Basidiomycota; Agaricomycotina; Tremellomycetes; Tremellales; Trichosporon; Trichosporon asahii; Trichosporon asahii var. asahii		0	0		0	0		0	0		57	0
1186058	Trichosporon asahii var. asahii CBS 2479	0	Fungi; Dikarya; Basidiomycota; Agaricomycotina; Tremellomycetes; Tremellales; Trichosporon; Trichosporon asahii; Trichosporon asahii var. asahii		0	0		0	0		0	0		22	0
578456	Tremella mesenterica DSM 1558	0	Fungi; Dikarya; Basidiomycota; Agaricomycotina; Tremellomycetes; Tremellales; Tremellaceae; Tremella; Tremella mesenterica		0	0		0	0		0	0		10	0
367775	Cryptococcus gattii WM276	0	Fungi; Dikarya; Basidiomycota; Agaricomycotina; Tremellomycetes; Tremellales; Tremellaceae; Filobasidiella; Filobasidiella/Cryptococcus neoformans species complex; Cryptococcus gattii		0	0		0	0		0	0		3	0
235443	Cryptococcus neoformans var. grubii H99	0	Fungi; Dikarya; Basidiomycota; Agaricomycotina; Tremellomycetes; Tremellales; Tremellaceae; Filobasidiella; Filobasidiella/Cryptococcus neoformans species complex; Cryptococcus neoformans; Cryptococcus neoformans var. grubii		0	0		0	0		0	0		2	0
283643	Cryptococcus neoformans var. neoformans B-3501A	0	Fungi; Dikarya; Basidiomycota; Agaricomycotina; Tremellomycetes; Tremellales; Tremellaceae; Filobasidiella; Filobasidiella/Cryptococcus neoformans species complex; Cryptococcus neoformans; Cryptococcus neoformans var. neoformans		0	0		0	0		0	0		3	0
214684	Cryptococcus neoformans var. neoformans JEC21	0	Fungi; Dikarya; Basidiomycota; Agaricomycotina; Tremellomycetes; Tremellales; Tremellaceae; Filobasidiella; Filobasidiella/Cryptococcus neoformans species complex; Cryptococcus neoformans; Cryptococcus neoformans var. neoformans		0	0		0	0		0	0		5	0
1230383	Malassezia sympodialis ATCC 42132	0	Fungi; Dikarya; Basidiomycota; Ustilaginomycotina; Exobasidiomycetes; Malasseziales; Malasseziaceae; Malassezia; Malassezia sympodialis		0	0		0	0		0	0		6	0
425265	Malassezia globosa CBS 7966	0	Fungi; Dikarya; Basidiomycota; Ustilaginomycotina; Exobasidiomycetes; Malasseziales; Malasseziaceae; Malassezia; Malassezia globosa		0	0		0	0		0	0		10	0
1305764	Pseudozyma hubeiensis SY62	1	Fungi; Dikarya; Basidiomycota; Ustilaginomycotina; Ustilaginomycetes; Ustilaginales; Ustilaginaceae; Pseudozyma; Pseudozyma hubeiensis		0	0		0	0		0	0		5	0
1151754	Pseudozyma antarctica T-34	0	Fungi; Dikarya; Basidiomycota; Ustilaginomycotina; Ustilaginomycetes; Ustilaginales; Ustilaginaceae; Pseudozyma; Pseudozyma antarctica		0	0		0	0		0	0		7	0
237631	Ustilago maydis 521	0	Fungi; Dikarya; Basidiomycota; Ustilaginomycotina; Ustilaginomycetes; Ustilaginales; Ustilaginaceae; Ustilago; Ustilago maydis		0	0		0	0		0	0		13	0
120017	Ustilago hordei	0	Fungi; Dikarya; Basidiomycota; Ustilaginomycotina; Ustilaginomycetes; Ustilaginales; Ustilaginaceae; Ustilago		0	0		0	0		0	0		4	0
756982	Arthrobotrys oligospora ATCC 24927	129	Fungi; Dikarya; Ascomycota; Pezizomycotina; Orbiliomycetes; Orbiliales; Orbiliaceae; Orbilia; Arthrobotrys oligospora	0.0425532	13	1	0.0769231	18	1	0.0555556	63	2	0.031746	16	4
1287680	Neofusicoccum parvum UCRNP2	6	Fungi; Dikarya; Ascomycota; Pezizomycotina; Dothideomycetes; Dothideomycetes incertae sedis; Botryosphaeriales; Botryosphaeriaceae; Neofusicoccum; Neofusicoccum parvum	0.5	1	0	0	1	1	1	0	0		16	1
1126212	Macrophomina phaseolina MS6	39	Fungi; Dikarya; Ascomycota; Pezizomycotina; Dothideomycetes; Dothideomycetes incertae sedis; Botryosphaeriales; Botryosphaeriaceae; Macrophomina; Macrophomina phaseolina	0.0714286	3	0	0	1	1	1	10	0	0	9	1
717646	Baudoinia compniacensis UAMH 10762	10	Fungi; Dikarya; Ascomycota; Pezizomycotina; Dothideomycetes; Dothideomycetidae; Capnodiales; Teratosphaeriaceae; Baudoinia; Baudoinia compniacensis	0.2	2	0	0	1	0	0	2	1	0.5	5	1
692275	Sphaerulina musiva SO2202	4	Fungi; Dikarya; Ascomycota; Pezizomycotina; Dothideomycetes; Dothideomycetidae; Capnodiales; Mycosphaerellaceae; Sphaerulina; Sphaerulina musiva	0	0	0		0	0		1	0	0	21	0
675120	Dothistroma septosporum NZE10	9	Fungi; Dikarya; Ascomycota; Pezizomycotina; Dothideomycetes; Dothideomycetidae; Capnodiales; Mycosphaerellaceae; Mycosphaerella; Mycosphaerella pini	0.2	3	1	0.333333	1	0	0	1	0	0	13	1
383855	Pseudocercospora fijiensis CIRAD86	15	Fungi; Dikarya; Ascomycota; Pezizomycotina; Dothideomycetes; Dothideomycetidae; Capnodiales; Mycosphaerellaceae; Pseudocercospora; Pseudocercospora fijiensis	0	2	0	0	0	0		2	0	0	21	0
336722	Zymoseptoria tritici IPO323	18	Fungi; Dikarya; Ascomycota; Pezizomycotina; Dothideomycetes; Dothideomycetidae; Capnodiales; Mycosphaerellaceae; Zymoseptoria; Zymoseptoria tritici	0	1	0	0	1	0	0	4	0	0	36	0
671987	Setosphaeria turcica Et28A	36	Fungi; Dikarya; Ascomycota; Pezizomycotina; Dothideomycetes; Pleosporomycetidae; Pleosporales; Pleosporineae; Pleosporaceae; Setosphaeria; Setosphaeria turcica	0.4	5	0	0	9	8	0.888889	6	0	0	28	8
665912	Bipolaris sorokiniana ND90Pr	84	Fungi; Dikarya; Ascomycota; Pezizomycotina; Dothideomycetes; Pleosporomycetidae; Pleosporales; Pleosporineae; Pleosporaceae; Bipolaris; Bipolaris sorokiniana	0.461538	21	9	0.428571	24	15	0.625	7	0	0	38	24
701091	Bipolaris maydis C5	65	Fungi; Dikarya; Ascomycota; Pezizomycotina; Dothideomycetes; Pleosporomycetidae; Pleosporales; Pleosporineae; Pleosporaceae; Cochliobolus; Cochliobolus heterostrophus	0.368421	17	7	0.411765	12	6	0.5	9	1	0.111111	35	14
665024	Bipolaris maydis ATCC 48331	61	Fungi; Dikarya; Ascomycota; Pezizomycotina; Dothideomycetes; Pleosporomycetidae; Pleosporales; Pleosporineae; Pleosporaceae; Cochliobolus; Cochliobolus heterostrophus	0.117647	13	2	0.153846	9	1	0.111111	12	1	0.0833333	12	4
861557	Pyrenophora teres f. teres 0-1	22	Fungi; Dikarya; Ascomycota; Pezizomycotina; Dothideomycetes; Pleosporomycetidae; Pleosporales; Pleosporineae; Pleosporaceae; Pyrenophora; Pyrenophora teres; Pyrenophora teres f. teres	0	2	0	0	0	0		4	0	0	13	0
426418	Pyrenophora tritici-repentis Pt-1C-BFP	39	Fungi; Dikarya; Ascomycota; Pezizomycotina; Dothideomycetes; Pleosporomycetidae; Pleosporales; Pleosporineae; Pleosporaceae; Pyrenophora; Pyrenophora tritici-repentis	0.708333	10	6	0.6	5	5	1	10	6	0.6	35	17
321614	Phaeosphaeria nodorum SN15	38	Fungi; Dikarya; Ascomycota; Pezizomycotina; Dothideomycetes; Pleosporomycetidae; Pleosporales; Pleosporineae; Phaeosphaeriaceae; Parastagonospora; Parastagonospora nodorum	0.0625	3	1	0.333333	0	0		13	0	0	22	1
1168221	Coniosporium apollinis CBS 100218	29	Fungi; Dikarya; Ascomycota; Pezizomycotina; Eurotiomycetes; Chaetothyriomycetidae; Chaetothyriales; Herpotrichiellaceae; Coniosporium; Coniosporium apollinis	0.333333	6	3	0.5	1	0	0	14	4	0.285714	13	7
858893	Exophiala dermatitidis NIH/UT8656	9	Fungi; Dikarya; Ascomycota; Pezizomycotina; Eurotiomycetes; Chaetothyriomycetidae; Chaetothyriales; Herpotrichiellaceae; Exophiala; Exophiala dermatitidis	0	1	0	0	0	0		1	0	0	7	0
441960	Talaromyces marneffei ATCC 18224	58	Fungi; Dikarya; Ascomycota; Pezizomycotina; Eurotiomycetes; Eurotiomycetidae; Eurotiales; Trichocomaceae; Talaromyces; Talaromyces marneffei	0.263158	11	6	0.545455	5	2	0.4	23	3	0.130435	21	10
441959	Talaromyces stipitatus ATCC 10500	105	Fungi; Dikarya; Ascomycota; Pezizomycotina; Eurotiomycetes; Eurotiomycetidae; Eurotiales; Trichocomaceae; Talaromyces; Talaromyces stipitatus	0.411765	30	13	0.433333	14	10	0.714286	24	5	0.208333	62	28
1170230	Penicillium digitatum Pd1	5	Fungi; Dikarya; Ascomycota; Pezizomycotina; Eurotiomycetes; Eurotiomycetidae; Eurotiales; Aspergillaceae; Penicillium; Penicillium digitatum	0	0	0		0	0		1	0	0	6	0
1170229	Penicillium digitatum PHI26	5	Fungi; Dikarya; Ascomycota; Pezizomycotina; Eurotiomycetes; Eurotiomycetidae; Eurotiales; Aspergillaceae; Penicillium; Penicillium digitatum	0	0	0		0	0		1	0	0	23	0
500485	Penicillium chrysogenum Wisconsin 54-1255	42	Fungi; Dikarya; Ascomycota; Pezizomycotina; Eurotiomycetes; Eurotiomycetidae; Eurotiales; Aspergillaceae; Penicillium; Penicillium chrysogenum complex; Penicillium chrysogenum	0.241379	8	5	0.625	3	0	0	18	2	0.111111	30	7
331117	Neosartorya fischeri NRRL 181	45	Fungi; Dikarya; Ascomycota; Pezizomycotina; Eurotiomycetes; Eurotiomycetidae; Eurotiales; Aspergillaceae; Neosartorya; Neosartorya fischeri group; Neosartorya fischeri	0.192308	10	2	0.2	5	2	0.4	11	1	0.0909091	18	5
1033177	Aspergillus kawachii IFO 4308	54	Fungi; Dikarya; Ascomycota; Pezizomycotina; Eurotiomycetes; Eurotiomycetidae; Eurotiales; Aspergillaceae; Aspergillus; Aspergillus kawachii	0.0645161	4	1	0.25	6	1	0.166667	21	0	0	11	2
510516	Aspergillus oryzae RIB40	99	Fungi; Dikarya; Ascomycota; Pezizomycotina; Eurotiomycetes; Eurotiomycetidae; Eurotiales; Aspergillaceae; Aspergillus; Aspergillus oryzae	0.266667	18	5	0.277778	13	6	0.461538	21	2	0.0952381	36	12
425011	Aspergillus niger CBS 513.88	45	Fungi; Dikarya; Ascomycota; Pezizomycotina; Eurotiomycetes; Eurotiomycetidae; Eurotiales; Aspergillaceae; Aspergillus; Aspergillus niger	0.107143	5	2	0.4	5	0	0	18	1	0.0555556	10	3
380704	Aspergillus niger ATCC 1015	45	Fungi; Dikarya; Ascomycota; Pezizomycotina; Eurotiomycetes; Eurotiomycetidae; Eurotiales; Aspergillaceae; Aspergillus; Aspergillus niger	0.0833333	8	1	0.125	8	1	0.125	8	0	0	16	2
344612	Aspergillus clavatus NRRL 1	12	Fungi; Dikarya; Ascomycota; Pezizomycotina; Eurotiomycetes; Eurotiomycetidae; Eurotiales; Aspergillaceae; Aspergillus; Aspergillus clavatus	0	3	0	0	0	0		2	0	0	10	0
341663	Aspergillus terreus NIH2624	57	Fungi; Dikarya; Ascomycota; Pezizomycotina; Eurotiomycetes; Eurotiomycetidae; Eurotiales; Aspergillaceae; Aspergillus; Aspergillus terreus	0.222222	8	2	0.25	4	1	0.25	14	3	0.214286	14	6
332952	Aspergillus flavus NRRL3357	50	Fungi; Dikarya; Ascomycota; Pezizomycotina; Eurotiomycetes; Eurotiomycetidae; Eurotiales; Aspergillaceae; Aspergillus; Aspergillus flavus	0.0689655	7	0	0	3	0	0	18	2	0.111111	23	2
451804	Aspergillus fumigatus A1163	32	Fungi; Dikarya; Ascomycota; Pezizomycotina; Eurotiomycetes; Eurotiomycetidae; Eurotiales; Aspergillaceae; Aspergillus; Aspergillus fumigatus	0.176471	2	0	0	4	1	0.25	11	2	0.181818	12	3
330879	Aspergillus fumigatus Af293	25	Fungi; Dikarya; Ascomycota; Pezizomycotina; Eurotiomycetes; Eurotiomycetidae; Eurotiales; Aspergillaceae; Aspergillus; Aspergillus fumigatus	0.142857	2	0	0	4	1	0.25	8	1	0.125	12	2
227321	Aspergillus nidulans FGSC A4	48	Fungi; Dikarya; Ascomycota; Pezizomycotina; Eurotiomycetes; Eurotiomycetidae; Eurotiales; Aspergillaceae; Emericella; Emericella nidulans	0.307692	11	4	0.363636	6	3	0.5	9	0	0	19	8
663202	Trichophyton verrucosum HKI 0517	13	Fungi; Dikarya; Ascomycota; Pezizomycotina; Eurotiomycetes; Eurotiomycetidae; Onygenales; Arthrodermataceae; Trichophyton; Trichophyton verrucosum	0	2	0	0	2	0	0	4	0	0	2	0
647933	Trichophyton tonsurans CBS 112818	15	Fungi; Dikarya; Ascomycota; Pezizomycotina; Eurotiomycetes; Eurotiomycetidae; Onygenales; Arthrodermataceae; Trichophyton; Trichophyton tonsurans	0	4	0	0	2	0	0	5	0	0	7	0
559882	Trichophyton equinum CBS 127.97	15	Fungi; Dikarya; Ascomycota; Pezizomycotina; Eurotiomycetes; Eurotiomycetidae; Onygenales; Arthrodermataceae; Trichophyton; Trichophyton equinum	0	5	0	0	2	0	0	5	0	0	9	0
559305	Trichophyton rubrum CBS 118892	13	Fungi; Dikarya; Ascomycota; Pezizomycotina; Eurotiomycetes; Eurotiomycetidae; Onygenales; Arthrodermataceae; Trichophyton; Trichophyton rubrum	0	2	0	0	2	0	0	3	0	0	7	0
663331	Arthroderma benhamiae CBS 112371	14	Fungi; Dikarya; Ascomycota; Pezizomycotina; Eurotiomycetes; Eurotiomycetidae; Onygenales; Arthrodermataceae; Arthroderma; Arthroderma benhamiae	0	4	0	0	2	0	0	4	0	0	5	0
554155	Arthroderma otae CBS 113480	24	Fungi; Dikarya; Ascomycota; Pezizomycotina; Eurotiomycetes; Eurotiomycetidae; Onygenales; Arthrodermataceae; Arthroderma; Arthroderma otae	0.0526316	7	0	0	2	0	0	10	1	0.1	7	1
535722	Arthroderma gypseum CBS 118893	32	Fungi; Dikarya; Ascomycota; Pezizomycotina; Eurotiomycetes; Eurotiomycetidae; Onygenales; Arthrodermataceae; Arthroderma; Arthroderma gypseum	0.0384615	10	1	0.1	5	0	0	10	0	0	10	1
653446	Ajellomyces dermatitidis ATCC 18188	22	Fungi; Dikarya; Ascomycota; Pezizomycotina; Eurotiomycetes; Eurotiomycetidae; Onygenales; Ajellomycetaceae; Ajellomyces; Ajellomyces dermatitidis	0	3	0	0	2	0	0	5	0	0	11	0
559298	Ajellomyces dermatitidis SLH14081	24	Fungi; Dikarya; Ascomycota; Pezizomycotina; Eurotiomycetes; Eurotiomycetidae; Onygenales; Ajellomycetaceae; Ajellomyces; Ajellomyces dermatitidis	0	3	0	0	4	0	0	5	0	0	9	0
559297	Ajellomyces dermatitidis ER-3	20	Fungi; Dikarya; Ascomycota; Pezizomycotina; Eurotiomycetes; Eurotiomycetidae; Onygenales; Ajellomycetaceae; Ajellomyces; Ajellomyces dermatitidis	0	3	0	0	2	0	0	5	0	0	9	0
544712	Ajellomyces capsulatus H143	12	Fungi; Dikarya; Ascomycota; Pezizomycotina; Eurotiomycetes; Eurotiomycetidae; Onygenales; Ajellomycetaceae; Ajellomyces; Ajellomyces capsulatus	0	1	0	0	0	0		1	0	0	3	0
544711	Ajellomyces capsulatus H88	13	Fungi; Dikarya; Ascomycota; Pezizomycotina; Eurotiomycetes; Eurotiomycetidae; Onygenales; Ajellomycetaceae; Ajellomyces; Ajellomyces capsulatus	0.2	1	0	0	1	0	0	3	1	0.333333	7	1
447093	Ajellomyces capsulatus G186AR	14	Fungi; Dikarya; Ascomycota; Pezizomycotina; Eurotiomycetes; Eurotiomycetidae; Onygenales; Ajellomycetaceae; Ajellomyces; Ajellomyces capsulatus	0.25	3	0	0	2	1	0.5	3	1	0.333333	6	2
339724	Ajellomyces capsulatus NAm1	15	Fungi; Dikarya; Ascomycota; Pezizomycotina; Eurotiomycetes; Eurotiomycetidae; Onygenales; Ajellomycetaceae; Ajellomyces; Ajellomyces capsulatus	0.166667	2	1	0.5	2	0	0	2	0	0	7	1
336963	Uncinocarpus reesii 1704	14	Fungi; Dikarya; Ascomycota; Pezizomycotina; Eurotiomycetes; Eurotiomycetidae; Onygenales; Onygenaceae; Uncinocarpus; Uncinocarpus reesii	0.166667	2	0	0	0	0		4	1	0.25	8	1
502779	Paracoccidioides sp. 'lutzii' Pb01	9	Fungi; Dikarya; Ascomycota; Pezizomycotina; Eurotiomycetes; Eurotiomycetidae; Onygenales; Paracoccidioides; Paracoccidioides sp. 'lutzii'	0	0	0		0	0		3	0	0	4	0
502780	Paracoccidioides brasiliensis Pb18	7	Fungi; Dikarya; Ascomycota; Pezizomycotina; Eurotiomycetes; Eurotiomycetidae; Onygenales; Paracoccidioides; Paracoccidioides brasiliensis	0	0	0		0	0		2	0	0	5	0
482561	Paracoccidioides brasiliensis Pb03	7	Fungi; Dikarya; Ascomycota; Pezizomycotina; Eurotiomycetes; Eurotiomycetidae; Onygenales; Paracoccidioides; Paracoccidioides brasiliensis	0	0	0		0	0		3	0	0	7	0
246410	Coccidioides immitis RS	23	Fungi; Dikarya; Ascomycota; Pezizomycotina; Eurotiomycetes; Eurotiomycetidae; Onygenales; Coccidioides; Coccidioides immitis	0.2	5	0	0	0	0		2	0	0	14	1
443226	Coccidioides posadasii str. Silveira	11	Fungi; Dikarya; Ascomycota; Pezizomycotina; Eurotiomycetes; Eurotiomycetidae; Onygenales; Coccidioides; Coccidioides posadasii	0	2	0	0	0	0		1	0	0	10	0
222929	Coccidioides posadasii C735 delta SOWgp	12	Fungi; Dikarya; Ascomycota; Pezizomycotina; Eurotiomycetes; Eurotiomycetidae; Onygenales; Coccidioides; Coccidioides posadasii	0.333333	2	0	0	0	0		1	0	0	9	1
658429	Pseudogymnoascus destructans 20631-21	30	Fungi; Dikarya; Ascomycota; Pezizomycotina; Leotiomycetes; Leotiomycetes incertae sedis; Pseudeurotiaceae; Pseudogymnoascus; Pseudogymnoascus destructans	0.285714	6	1	0.166667	1	1	1	8	2	0.25	14	4
1104152	Glarea lozoyensis 74030	17	Fungi; Dikarya; Ascomycota; Pezizomycotina; Leotiomycetes; Helotiales; Helotiaceae; Glarea; Glarea lozoyensis	0	1	0	0	0	0		5	0	0	5	0
1072389	Marssonina brunnea f. sp. 'multigermtubi' MB_m1	5	Fungi; Dikarya; Ascomycota; Pezizomycotina; Leotiomycetes; Helotiales; Dermateaceae; Marssonina; Marssonina brunnea; Marssonina brunnea f. sp. 'multigermtubi'	0	1	0	0	0	0		2	0	0	6	0
665079	Sclerotinia sclerotiorum 1980 UF-70	41	Fungi; Dikarya; Ascomycota; Pezizomycotina; Leotiomycetes; Helotiales; Sclerotiniaceae; Sclerotinia; Sclerotinia sclerotiorum	0.571429	4	2	0.5	9	5	0.555556	8	0	0	27	12
1290391	Botryotinia fuckeliana BcDW1	54	Fungi; Dikarya; Ascomycota; Pezizomycotina; Leotiomycetes; Helotiales; Sclerotiniaceae; Botryotinia; Botryotinia fuckeliana	0.368421	12	4	0.333333	7	7	1	19	3	0.157895	40	14
999810	Botryotinia fuckeliana T4	51	Fungi; Dikarya; Ascomycota; Pezizomycotina; Leotiomycetes; Helotiales; Sclerotiniaceae; Botryotinia; Botryotinia fuckeliana	0.37931	12	6	0.5	4	1	0.25	13	3	0.230769	40	11
332648	Botryotinia fuckeliana B05.10	46	Fungi; Dikarya; Ascomycota; Pezizomycotina; Leotiomycetes; Helotiales; Sclerotiniaceae; Botryotinia; Botryotinia fuckeliana	0.416667	7	3	0.428571	5	2	0.4	12	4	0.333333	38	10
1287681	Eutypa lata UCREL1	37	Fungi; Dikarya; Ascomycota; Pezizomycotina; Sordariomycetes; Xylariomycetidae; Xylariales; Diatrypaceae; Eutypa; Eutypa lata	0	4	0	0	0	0		5	0	0	7	0
1286976	Togninia minima UCRPA7	13	Fungi; Dikarya; Ascomycota; Pezizomycotina; Sordariomycetes; Sordariomycetidae; Calosphaeriales; Calosphaeriaceae; Togninia; Togninia minima	0	1	0	0	0	0		1	0	0	7	0
655863	Grosmannia clavigera kw1407	54	Fungi; Dikarya; Ascomycota; Pezizomycotina; Sordariomycetes; Sordariomycetidae; Ophiostomatales; Ophiostomataceae; Grosmannia; Grosmannia clavigera	0.222222	7	2	0.285714	1	0	0	18	4	0.222222	17	6
515849	Podospora anserina S mat+	77	Fungi; Dikarya; Ascomycota; Pezizomycotina; Sordariomycetes; Sordariomycetidae; Sordariales; Lasiosphaeriaceae; Podospora; Podospora anserina	0.548387	10	6	0.6	10	8	0.8	10	2	0.2	27	17
771870	Sordaria macrospora k-hell	41	Fungi; Dikarya; Ascomycota; Pezizomycotina; Sordariomycetes; Sordariomycetidae; Sordariales; Sordariaceae; Sordaria; Sordaria macrospora	0	3	0	0	1	0	0	5	0	0	5	0
510952	Neurospora tetrasperma FGSC 2509	18	Fungi; Dikarya; Ascomycota; Pezizomycotina; Sordariomycetes; Sordariomycetidae; Sordariales; Sordariaceae; Neurospora; Neurospora tetrasperma	0.166667	3	0	0	1	1	1	2	0	0	8	1
510951	Neurospora tetrasperma FGSC 2508	19	Fungi; Dikarya; Ascomycota; Pezizomycotina; Sordariomycetes; Sordariomycetidae; Sordariales; Sordariaceae; Neurospora; Neurospora tetrasperma	0.166667	3	0	0	1	1	1	2	0	0	8	1
367110	Neurospora crassa OR74A	17	Fungi; Dikarya; Ascomycota; Pezizomycotina; Sordariomycetes; Sordariomycetidae; Sordariales; Sordariaceae; Neurospora; Neurospora crassa	0	2	0	0	0	0		2	0	0	14	0
578455	Thielavia terrestris NRRL 8126	24	Fungi; Dikarya; Ascomycota; Pezizomycotina; Sordariomycetes; Sordariomycetidae; Sordariales; Chaetomiaceae; Thielavia; Thielavia terrestris	0.181818	3	1	0.333333	3	0	0	5	1	0.2	14	2
573729	Myceliophthora thermophila ATCC 42464	14	Fungi; Dikarya; Ascomycota; Pezizomycotina; Sordariomycetes; Sordariomycetidae; Sordariales; Chaetomiaceae; Myceliophthora; Myceliophthora thermophila	0	1	0	0	1	0	0	0	0		7	0
759272	Chaetomium thermophilum var. thermophilum DSM 1495	23	Fungi; Dikarya; Ascomycota; Pezizomycotina; Sordariomycetes; Sordariomycetidae; Sordariales; Chaetomiaceae; Chaetomium; Chaetomium thermophilum; Chaetomium thermophilum var. thermophilum	0	0	0		0	0		1	0	0	4	0
306901	Chaetomium globosum CBS 148.51	110	Fungi; Dikarya; Ascomycota; Pezizomycotina; Sordariomycetes; Sordariomycetidae; Sordariales; Chaetomiaceae; Chaetomium; Chaetomium globosum	0.345455	18	7	0.388889	10	6	0.6	27	6	0.222222	34	19
644352	Gaeumannomyces graminis var. tritici R3-111a-1	125	Fungi; Dikarya; Ascomycota; Pezizomycotina; Sordariomycetes; Sordariomycetidae; Magnaporthales; Magnaporthaceae; Gaeumannomyces; Gaeumannomyces graminis; Gaeumannomyces graminis var. tritici	0.28125	16	4	0.25	16	8	0.5	40	12	0.3	53	18
1143193	Magnaporthe oryzae P131	44	Fungi; Dikarya; Ascomycota; Pezizomycotina; Sordariomycetes; Sordariomycetidae; Magnaporthales; Magnaporthaceae; Magnaporthe; Magnaporthe oryzae	0	6	0	0	1	0	0	13	0	0	12	0
1143189	Magnaporthe oryzae Y34	39	Fungi; Dikarya; Ascomycota; Pezizomycotina; Sordariomycetes; Sordariomycetidae; Magnaporthales; Magnaporthaceae; Magnaporthe; Magnaporthe oryzae	0	6	0	0	0	0		13	0	0	13	0
242507	Magnaporthe oryzae 70-15	41	Fungi; Dikarya; Ascomycota; Pezizomycotina; Sordariomycetes; Sordariomycetidae; Magnaporthales; Magnaporthaceae; Magnaporthe; Magnaporthe oryzae	0.05	7	2	0.285714	0	0		14	0	0	24	1
1111077	Claviceps purpurea 20.1	2	Fungi; Dikarya; Ascomycota; Pezizomycotina; Sordariomycetes; Hypocreomycetidae; Hypocreales; Clavicipitaceae; Claviceps; Claviceps purpurea	0	1	0	0	1	0	0	0	0		26	0
655844	Metarhizium anisopliae ARSEF 23	59	Fungi; Dikarya; Ascomycota; Pezizomycotina; Sordariomycetes; Hypocreomycetidae; Hypocreales; Clavicipitaceae; Metarhizium; Metarhizium anisopliae	0.0952381	11	2	0.181818	7	0	0	24	2	0.0833333	23	4
655827	Metarhizium acridum CQMa 102	34	Fungi; Dikarya; Ascomycota; Pezizomycotina; Sordariomycetes; Hypocreomycetidae; Hypocreales; Clavicipitaceae; Metarhizium; Metarhizium acridum	0.0833333	7	1	0.142857	4	0	0	12	1	0.0833333	52	2
983644	Cordyceps militaris CM01	28	Fungi; Dikarya; Ascomycota; Pezizomycotina; Sordariomycetes; Hypocreomycetidae; Hypocreales; Cordycipitaceae; Cordyceps; Cordyceps militaris	0	4	0	0	1	0	0	8	0	0	5	0
655819	Beauveria bassiana ARSEF 2860	49	Fungi; Dikarya; Ascomycota; Pezizomycotina; Sordariomycetes; Hypocreomycetidae; Hypocreales; Cordycipitaceae; Beauveria; Beauveria bassiana	0.0625	11	0	0	5	1	0.2	16	1	0.0625	10	2
452589	Trichoderma atroviride IMI 206040	135	Fungi; Dikarya; Ascomycota; Pezizomycotina; Sordariomycetes; Hypocreomycetidae; Hypocreales; Hypocreaceae; Trichoderma; Trichoderma atroviride	0.0574713	20	4	0.2	24	0	0	43	1	0.0232558	20	5
431241	Trichoderma reesei QM6a	40	Fungi; Dikarya; Ascomycota; Pezizomycotina; Sordariomycetes; Hypocreomycetidae; Hypocreales; Hypocreaceae; Trichoderma; Trichoderma reesei	0	4	0	0	12	0	0	13	0	0	9	0
413071	Trichoderma virens Gv29-8	168	Fungi; Dikarya; Ascomycota; Pezizomycotina; Sordariomycetes; Hypocreomycetidae; Hypocreales; Hypocreaceae; Trichoderma; Trichoderma virens	0.153846	26	3	0.115385	28	3	0.107143	63	11	0.174603	36	18
660122	Nectria haematococca mpVI 77-13-4	105	Fungi; Dikarya; Ascomycota; Pezizomycotina; Sordariomycetes; Hypocreomycetidae; Hypocreales; Nectriaceae; Fusarium; Fusarium solani species complex; Nectria haematococca; Nectria haematococca mpVI	0	6	0	0	12	0	0	30	0	0	12	0
1229665	Fusarium oxysporum f. sp. cubense race 4	81	Fungi; Dikarya; Ascomycota; Pezizomycotina; Sordariomycetes; Hypocreomycetidae; Hypocreales; Nectriaceae; Fusarium; Fusarium oxysporum species complex; Fusarium oxysporum; Fusarium oxysporum f. cubense	0.0588235	7	1	0.142857	3	0	0	24	1	0.0416667	35	2
1229664	Fusarium oxysporum f. sp. cubense race 1	83	Fungi; Dikarya; Ascomycota; Pezizomycotina; Sordariomycetes; Hypocreomycetidae; Hypocreales; Nectriaceae; Fusarium; Fusarium oxysporum species complex; Fusarium oxysporum; Fusarium oxysporum f. cubense	0.097561	9	4	0.444444	4	0	0	28	0	0	31	4
660025	Fusarium oxysporum Fo5176	140	Fungi; Dikarya; Ascomycota; Pezizomycotina; Sordariomycetes; Hypocreomycetidae; Hypocreales; Nectriaceae; Fusarium; Fusarium oxysporum species complex; Fusarium oxysporum	0.0379747	14	1	0.0714286	13	0	0	52	2	0.0384615	17	3
1028729	Fusarium pseudograminearum CS3096	71	Fungi; Dikarya; Ascomycota; Pezizomycotina; Sordariomycetes; Hypocreomycetidae; Hypocreales; Nectriaceae; Fusarium; Fusarium sambucinum species complex; Fusarium pseudograminearum	0	8	0	0	8	0	0	24	0	0	18	0
229533	Fusarium graminearum PH-1	86	Fungi; Dikarya; Ascomycota; Pezizomycotina; Sordariomycetes; Hypocreomycetidae; Hypocreales; Nectriaceae; Fusarium; Fusarium sambucinum species complex; Fusarium graminearum	0.156863	10	4	0.4	9	2	0.222222	31	1	0.0322581	27	8
526221	Verticillium alfalfae VaMs.102	28	Fungi; Dikarya; Ascomycota; Pezizomycotina; Sordariomycetes; Hypocreomycetidae; Glomerellales; Plectosphaerellaceae; Verticillium; Verticillium alfalfae	0	3	0	0	1	0	0	8	0	0	11	0
498257	Verticillium dahliae VdLs.17	37	Fungi; Dikarya; Ascomycota; Pezizomycotina; Sordariomycetes; Hypocreomycetidae; Glomerellales; Plectosphaerellaceae; Verticillium; Verticillium dahliae	0.047619	5	1	0.2	2	0	0	15	0	0	19	1
1213859	Colletotrichum gloeosporioides Nara gc5	127	Fungi; Dikarya; Ascomycota; Pezizomycotina; Sordariomycetes; Hypocreomycetidae; Glomerellales; Glomerellaceae; Colletotrichum; Colletotrichum gloeosporioides	0.0192308	5	0	0	5	0	0	42	1	0.0238095	19	1
1213857	Colletotrichum orbiculare MAFF 240422	39	Fungi; Dikarya; Ascomycota; Pezizomycotina; Sordariomycetes; Hypocreomycetidae; Glomerellales; Glomerellaceae; Colletotrichum; Colletotrichum orbiculare	0	2	0	0	0	0		12	0	0	13	0
645133	Colletotrichum graminicola M1.001	37	Fungi; Dikarya; Ascomycota; Pezizomycotina; Sordariomycetes; Hypocreomycetidae; Glomerellales; Glomerellaceae; Colletotrichum; Colletotrichum graminicola	0.0588235	5	0	0	1	0	0	11	1	0.0909091	20	1
80884	Colletotrichum higginsianum	43	Fungi; Dikarya; Ascomycota; Pezizomycotina; Sordariomycetes; Hypocreomycetidae; Glomerellales; Glomerellaceae; Colletotrichum	0	3	0	0	1	0	0	9	0	0	2	0
39416	Tuber melanosporum	18	Fungi; Dikarya; Ascomycota; Pezizomycotina; Pezizomycetes; Pezizales; Tuberaceae; Tuber	0	2	0	0	0	0		5	0	0	12	0
1041607	Wickerhamomyces ciferrii	0	Fungi; Dikarya; Ascomycota; Saccharomycotina; Saccharomycetes; Saccharomycetales; Phaffomycetaceae; Wickerhamomyces		0	0		0	0		0	0		12	0
871575	Ogataea parapolymorpha DL-1	0	Fungi; Dikarya; Ascomycota; Saccharomycotina; Saccharomycetes; Saccharomycetales; Saccharomycetales incertae sedis; Ogataea; Ogataea parapolymorpha		0	0		0	0		0	0		3	0
306902	Clavispora lusitaniae ATCC 42720	0	Fungi; Dikarya; Ascomycota; Saccharomycotina; Saccharomycetes; Saccharomycetales; Metschnikowiaceae; Clavispora; Clavispora lusitaniae		0	0		0	0		0	0		23	0
619300	Spathaspora passalidarum NRRL Y-27907	0	Fungi; Dikarya; Ascomycota; Saccharomycotina; Saccharomycetes; Saccharomycetales; Debaryomycetaceae; Spathaspora; Spathaspora passalidarum		0	0		0	0		0	0		7	0
379508	Lodderomyces elongisporus NRRL YB-4239	0	Fungi; Dikarya; Ascomycota; Saccharomycotina; Saccharomycetes; Saccharomycetales; Debaryomycetaceae; Lodderomyces; Lodderomyces elongisporus		0	0		0	0		0	0		41	0
322104	Scheffersomyces stipitis CBS 6054	0	Fungi; Dikarya; Ascomycota; Saccharomycotina; Saccharomycetes; Saccharomycetales; Debaryomycetaceae; Scheffersomyces; Scheffersomyces stipitis		0	0		0	0		0	0		14	0
294746	Meyerozyma guilliermondii ATCC 6260	0	Fungi; Dikarya; Ascomycota; Saccharomycotina; Saccharomycetes; Saccharomycetales; Debaryomycetaceae; Meyerozyma; Meyerozyma guilliermondii		0	0		0	0		0	0		10	0
284592	Debaryomyces hansenii CBS767	0	Fungi; Dikarya; Ascomycota; Saccharomycotina; Saccharomycetes; Saccharomycetales; Debaryomycetaceae; Debaryomyces; Debaryomyces hansenii; Debaryomyces hansenii var. hansenii		0	0		0	0		0	0		21	0
284591	Yarrowia lipolytica CLIB122	0	Fungi; Dikarya; Ascomycota; Saccharomycotina; Saccharomycetes; Saccharomycetales; Dipodascaceae; Yarrowia; Yarrowia lipolytica		0	0		0	0		0	0		23	0
1245528	Candida maltosa Xu316	0	Fungi; Dikarya; Ascomycota; Saccharomycotina; Saccharomycetes; Saccharomycetales; Candida; Candida maltosa		0	0		0	0		0	0		18	0
590646	Candida tenuis ATCC 10573	0	Fungi; Dikarya; Ascomycota; Saccharomycotina; Saccharomycetes; Saccharomycetales; Candida; Candida tenuis		0	0		0	0		0	0		1	0
573826	Candida dubliniensis CD36	0	Fungi; Dikarya; Ascomycota; Saccharomycotina; Saccharomycetes; Saccharomycetales; Candida; Candida dubliniensis		0	0		0	0		0	0		18	0
294747	Candida tropicalis MYA-3404	0	Fungi; Dikarya; Ascomycota; Saccharomycotina; Saccharomycetes; Saccharomycetales; Candida; Candida tropicalis		0	0		0	0		0	0		41	0
294748	Candida albicans WO-1	0	Fungi; Dikarya; Ascomycota; Saccharomycotina; Saccharomycetes; Saccharomycetales; Candida; Candida albicans		0	0		0	0		0	0		13	0
237561	Candida albicans SC5314	0	Fungi; Dikarya; Ascomycota; Saccharomycotina; Saccharomycetes; Saccharomycetales; Candida; Candida albicans		0	0		0	0		0	0		32	0
1124627	Dekkera bruxellensis AWRI1499	0	Fungi; Dikarya; Ascomycota; Saccharomycotina; Saccharomycetes; Saccharomycetales; Saccharomycetaceae; Dekkera; Dekkera bruxellensis		0	0		0	0		0	0		2	0
1071381	Tetrapisispora phaffii CBS 4417	0	Fungi; Dikarya; Ascomycota; Saccharomycotina; Saccharomycetes; Saccharomycetales; Saccharomycetaceae; Tetrapisispora; Tetrapisispora phaffii		0	0		0	0		0	0		17	0
1071378	Naumovozyma dairenensis CBS 421	0	Fungi; Dikarya; Ascomycota; Saccharomycotina; Saccharomycetes; Saccharomycetales; Saccharomycetaceae; Naumovozyma; Naumovozyma dairenensis		0	0		0	0		0	0		17	0
1064592	Naumovozyma castellii CBS 4309	0	Fungi; Dikarya; Ascomycota; Saccharomycotina; Saccharomycetes; Saccharomycetales; Saccharomycetaceae; Naumovozyma; Naumovozyma castellii		0	0		0	0		0	0		13	0
644223	Komagataella pastoris GS115	0	Fungi; Dikarya; Ascomycota; Saccharomycotina; Saccharomycetes; Saccharomycetales; Saccharomycetaceae; Komagataella; Komagataella pastoris		0	0		0	0		0	0		9	0
559295	Lachancea thermotolerans CBS 6340	0	Fungi; Dikarya; Ascomycota; Saccharomycotina; Saccharomycetes; Saccharomycetales; Saccharomycetaceae; Lachancea; Lachancea thermotolerans		0	0		0	0		0	0		16	0
436907	Vanderwaltozyma polyspora DSM 70294	0	Fungi; Dikarya; Ascomycota; Saccharomycotina; Saccharomycetes; Saccharomycetales; Saccharomycetaceae; Vanderwaltozyma; Vanderwaltozyma polyspora		0	0		0	0		0	0		42	0
931890	Eremothecium cymbalariae DBVPG#7215	0	Fungi; Dikarya; Ascomycota; Saccharomycotina; Saccharomycetes; Saccharomycetales; Saccharomycetaceae; Eremothecium; Eremothecium cymbalariae		0	0		0	0		0	0		8	0
284811	Ashbya gossypii ATCC 10895	0	Fungi; Dikarya; Ascomycota; Saccharomycotina; Saccharomycetes; Saccharomycetales; Saccharomycetaceae; Eremothecium; Eremothecium gossypii		0	0		0	0		0	0		13	0
28985	Kluyveromyces lactis	0	Fungi; Dikarya; Ascomycota; Saccharomycotina; Saccharomycetes; Saccharomycetales; Saccharomycetaceae; Kluyveromyces		0	0		0	0		0	0		12	0
5478	Candida glabrata	0	Fungi; Dikarya; Ascomycota; Saccharomycotina; Saccharomycetes; Saccharomycetales; Saccharomycetaceae; Nakaseomyces		0	0		0	0		0	0		43	0
4956	Zygosaccharomyces rouxii	0	Fungi; Dikarya; Ascomycota; Saccharomycotina; Saccharomycetes; Saccharomycetales; Saccharomycetaceae; Zygosaccharomyces		0	0		0	0		0	0		17	0
4950	Torulaspora delbrueckii	0	Fungi; Dikarya; Ascomycota; Saccharomycotina; Saccharomycetes; Saccharomycetales; Saccharomycetaceae; Torulaspora		0	0		0	0		0	0		7	0
1095631	Saccharomyces cerevisiae x Saccharomyces kudriavzevii VIN7	0	Fungi; Dikarya; Ascomycota; Saccharomycotina; Saccharomycetes; Saccharomycetales; Saccharomycetaceae; Saccharomyces; Saccharomyces cerevisiae x Saccharomyces kudriavzevii		0	0		0	0		0	0		14	0
226230	Saccharomyces kudriavzevii IFO 1802	0	Fungi; Dikarya; Ascomycota; Saccharomycotina; Saccharomycetes; Saccharomycetales; Saccharomycetaceae; Saccharomyces; Saccharomyces kudriavzevii		0	0		0	0		0	0		9	0
4932	Saccharomyces cerevisiae	0	Fungi; Dikarya; Ascomycota; Saccharomycotina; Saccharomycetes; Saccharomycetales; Saccharomycetaceae; Saccharomyces		0	0		0	0		0	0		9	0
764101	Saccharomyces cerevisiae FostersO	0	Fungi; Dikarya; Ascomycota; Saccharomycotina; Saccharomycetes; Saccharomycetales; Saccharomycetaceae; Saccharomyces; Saccharomyces cerevisiae		0	0		0	0		0	0		7	0
764098	Saccharomyces cerevisiae Lalvin QA23	0	Fungi; Dikarya; Ascomycota; Saccharomycotina; Saccharomycetes; Saccharomycetales; Saccharomycetaceae; Saccharomyces; Saccharomyces cerevisiae		0	0		0	0		0	0		4	0
721032	Saccharomyces cerevisiae Kyokai no. 7	0	Fungi; Dikarya; Ascomycota; Saccharomycotina; Saccharomycetes; Saccharomycetales; Saccharomycetaceae; Saccharomyces; Saccharomyces cerevisiae		0	0		0	0		0	0		22	0
574961	Saccharomyces cerevisiae JAY291	0	Fungi; Dikarya; Ascomycota; Saccharomycotina; Saccharomycetes; Saccharomycetales; Saccharomycetaceae; Saccharomyces; Saccharomyces cerevisiae		0	0		0	0		0	0		5	0
545124	Saccharomyces cerevisiae AWRI1631	0	Fungi; Dikarya; Ascomycota; Saccharomycotina; Saccharomycetes; Saccharomycetales; Saccharomycetaceae; Saccharomyces; Saccharomyces cerevisiae		0	0		0	0		0	0		5	0
307796	Saccharomyces cerevisiae YJM789	0	Fungi; Dikarya; Ascomycota; Saccharomycotina; Saccharomycetes; Saccharomycetales; Saccharomycetaceae; Saccharomyces; Saccharomyces cerevisiae		0	0		0	0		0	0		26	0
285006	Saccharomyces cerevisiae RM11-1a	0	Fungi; Dikarya; Ascomycota; Saccharomycotina; Saccharomycetes; Saccharomycetales; Saccharomycetaceae; Saccharomyces; Saccharomyces cerevisiae		0	0		0	0		0	0		12	0
1097556	Taphrina deformans PYCC 5710	0	Fungi; Dikarya; Ascomycota; Taphrinomycotina; Taphrinomycetes; Taphrinales; Taphrinaceae; Taphrina; Taphrina deformans		0	0		0	0		0	0		4	0
1069680	Pneumocystis murina B123	0	Fungi; Dikarya; Ascomycota; Taphrinomycotina; Pneumocystidomycetes; Pneumocystidales; Pneumocystidaceae; Pneumocystis; Pneumocystis murina		0	0		0	0		0	0		3	0
42068	Pneumocystis jirovecii	0	Fungi; Dikarya; Ascomycota; Taphrinomycotina; Pneumocystidomycetes; Pneumocystidales; Pneumocystidaceae; Pneumocystis		0	0		0	0		0	0		0	0
402676	Schizosaccharomyces japonicus yFS275	0	Fungi; Dikarya; Ascomycota; Taphrinomycotina; Schizosaccharomycetes; Schizosaccharomycetales; Schizosaccharomycetaceae; Schizosaccharomyces; Schizosaccharomyces japonicus		0	0		0	0		0	0		11	0
4896	Schizosaccharomyces pombe	0	Fungi; Dikarya; Ascomycota; Taphrinomycotina; Schizosaccharomycetes; Schizosaccharomycetales; Schizosaccharomycetaceae; Schizosaccharomyces		0	0		0	0		0	0		17	0

## Sheet: Phylo. distrib. with ecology
Lifestyle	Host specificity (if pathogen)	Habitat	Strain information	Remarks	Literature	TAXNAME	Total proteins (NCBI)	% of total proteins	COUNT	TAXID	GOODBYE-LIKE	SESA-LIKE	SESB-LIKE	PNP_UDP	HET	PATATIN	HELO	PFD-LIKE	RELA_SPOT	C2	UNK
saprotrophic		dead wood				Dacryopinax sp. DJM-731 SS1	10240	0.234375	24	745407	0	0	0	0	0	0	0	0	0	0	24
biotrophic symbiont, saprotrophic, hemibiotrophic	broad range of plant species	mycorrhiza		endophyte		Piriformospora indica DSM 11827	11791	2.30684	272	1109443	4	20	45	0	0	4	0	0	0	0	199
biotrophic, saprotrophic	broad range of plant species	plant pathogen	species complex?		Wibberg D, Jelonek L, Rupp O, Hennig M, Eikmeyer F, Goesmann A, Hartmann A, Borriss R, Grosch R, Pühler A, Schlüter A. Establishment and interpretation of the genome sequence of the phytopathogenic fungus Rhizoctonia solani AG1-IB isolate 7/3/14. J Biotechnol	Rhizoctonia solani AG-1 IB	12268	1.14118	140	1108050	0	0	0	0	0	6	0	0	0	0	132
biotrophic	broad range of plant species	plant pathogen, soil	AG1 IA strain from an infected rice plant		Zheng, A. et al. The evolution and pathogenic mechanisms of the rice sheath blight pathogen. Nat. Commun.	Rhizoctonia solani AG-1 IA	10516	0.361354	38	983506	0	0	0	0	0	1	0	0	0	0	35
saprotrophic		dead wood				Stereum hirsutum FP-91666 SS1	14066	0.291483	41	721885	11	2	0	0	0	1	0	0	0	2	25
saprotrophic		dead wood				Auricularia delicata TFB-10046 SS5	23555	0.27595	65	717982	1	0	0	0	0	0	0	0	0	0	64
biotrophic, saprotrophic	grapevine (others)	dead wood			Fischer, M. 2002. A new wood-decaying basidiomycete species associated with esca of grapevine: Fomitiporia mediterranea	Fomitiporia mediterranea MF3/22	11338	0.538014	61	694068	3	0	0	0	0	0	0	0	0	7	50
saprotrophic		hardwood (deciduous)				Punctularia strigosozonata HHB-11173 SS5	11540	0.337955	39	741275	2	0	0	0	0	0	0	0	0	0	37
saprotrophic		softwood (coniferous)				Phanerochaete carnosa HHB-10118-sp	13925	0.373429	52	650164	4	0	0	0	0	0	0	0	0	0	48
saprotrophic		dead wood	monokaryon			Ceriporiopsis subvermispora B	12123	0.841376	102	914234	18	0	0	0	0	0	0	0	0	0	83
biotrophic, saprotrophic	conifer trees					Dichomitus squalens LYAD-421 SS1	12287	0.113942	14	732165	1	0	0	0	0	0	0	0	0	0	13
biotrophic, saprotrophic	some trees					Fibroporia radiculosa	9262	0.205139	19	599839	1	0	0	0	0	0	0	0	0	0	17
biotrophic, saprotrophic	most trees					Trametes versicolor FP-101664 SS1	14302	0.00699203	1	717944	0	0	0	0	0	0	0	0	0	0	1
biotrophic, saprotrophic	Douglas pines	dead wood				Postia placenta Mad-698-R	18178	0.071515	13	561896	6	1	0	0	0	0	0	0	0	0	6
biotrophic, saprotrophic		dead wood				Coniophora puteana RWD-64-598 SS2	13758	0.639628	88	741705	0	0	0	0	0	6	0	0	0	0	82
biotrophic, saprotrophic		diverse worked wood	(monokaryon) haploid of strain S7		Daniel C. Eastwood et al. The Plant Cell Wall–Decomposing Machinery Underlies the Functional Diversity of Forest Fungi	Serpula lacrymans var. lacrymans S7.3	14481	0.393619	57	936435	0	0	0	0	0	0	0	0	0	1	56
biotrophic, saprotrophic			(monokaryon) haploid of strain S7			Serpula lacrymans var. lacrymans S7.9	12925	0.332689	43	578457	0	0	0	0	0	0	0	0	0	1	31
saprotrophic		soil	homokaryotic (haploid) strain H97	decomposer	Morin E et al. Genome sequence of the button mushroom Agaricus bisporus reveals mechanisms governing adaptation to a humic-rich ecological niche	Agaricus bisporus var. bisporus H97	10448	1.49311	156	936046	0	0	0	0	0	2	0	0	0	0	154
saprotrophic			homokaryotic (haploid) strain JB137-S8	decomposer		Agaricus bisporus var. burnettii JB137-S8	11278	1.33889	151	597362	0	0	0	0	0	3	0	0	0	0	148
biotrophic, saprotrophic		dead wood				Schizophyllum commune H4-8	13194	0.151584	20	578458	12	2	0	0	0	0	0	0	0	0	6
biotrophic, saprotrophic	Theobroma cacao				Meinhardt L. Moniliophthora perniciosa, the causal agent of witches’ broom disease of cacao: what's new from this old foe?	Moniliophthora perniciosa FA553	13560	0.243363	33	554373	1	0	0	0	0	0	0	0	0	0	32
biotrophic symbiont		mycorrhiza		ectomycorrhizal		Laccaria bicolor S238N-H82	18215	0.334889	61	486041	2	0	0	0	0	0	0	0	0	0	59
saprotrophic		dung				Coprinopsis cinerea okayama7#130	13356	0.793651	106	240176	0	0	0	0	0	0	0	0	0	0	105
		deep see	SY62 from the deep sea Japan			Pseudozyma hubeiensis SY62	7472	0.0133833	1	1305764	0	0	0	0	0	0	0	0	0	0	1
biotrophic	nematods	diverse soil environments			Yang J. Genomic and proteomic analyses of the fungus Arthrobotrys oligospora provide insights into nematode-trap formation.	Arthrobotrys oligospora ATCC 24927	11479	1.12379	129	756982	24	12	12	39	0	0	0	0	0	0	43
biotrophic	grapevine		UCR-NP2 isolated from grapevine (California)			Neofusicoccum parvum UCRNP2	10366	0.0578815	6	1287680	3	1	0	0	0	0	0	0	0	0	2
biotrophic	broad range of plant species	soil and seeds			Islam MS Tools to kill: genome of one of the most destructive plant pathogenic fungi Macrophomina phaseolina.	Macrophomina phaseolina MS6	13806	0.282486	39	1126212	5	6	5	0	2	0	1	0	0	0	20
saprotrophic		walls of whisky distilleries			Ohm RA, Feau N, Henrissat B, Schoch CL, Horwitz BA, et al. (2012) Diverse Lifestyles and Strategies of Plant Pathogenesis Encoded in the Genomes of Eighteen Dothideomycetes Fungi. PLoS Pathog	Baudoinia compniacensis UAMH 10762	10508	0.0951656	10	717646	1	2	0	0	2	0	0	0	0	0	5
biotrophic	poplars					Sphaerulina musiva SO2202	10156	0.0393856	4	692275	0	0	1	0	1	0	0	0	0	0	2
biotrophic	many pine species					Dothistroma septosporum NZE10	12415	0.072493	9	675120	1	0	1	0	1	0	0	0	0	0	5
biotrophic	bananas		CIRAD86 virulent strain (Cameroon)			Pseudocercospora fijiensis CIRAD86	13066	0.114802	15	383855	1	0	1	1	0	0	0	0	0	0	12
biotrophic	wheat					Zymoseptoria tritici IPO323	10963	0.164189	18	336722	1	3	0	1	0	0	0	0	0	0	13
biotrophic	maize				Condon BJ, Leng Y, Wu D, Bushley KE, Ohm RA, Otillar R, Martin J, Schackwitz W, Grimwood J, MohdZainudin N, Xue C, Wang R, Manning VA, Dhillon B, Tu ZJ, Steffenson BJ, Salamov A, Sun H, Lowry S, LaButti K, Han J, Copeland A, Lindquist E, Barry K, Schmutz J, Baker SE, Ciuffetti LM, Grigoriev IV, Zhong S, Turgeon BG. (2013) Comparative genome structure, secondary metabolite, and effector coding cap…	Setosphaeria turcica Et28A	11698	0.307745	36	671987	5	5	3	1	12	1	0	0	0	0	9
necrotrophic	broad range of plant species					Bipolaris sorokiniana ND90Pr	12214	0.687735	84	665912	6	7	3	3	28	1	1	0	0	0	35
necrotrophic	maize		C5 is race O and a highly inbred line			Bipolaris maydis C5	13316	0.488135	65	701091	7	6	3	5	13	2	1	0	0	0	28
necrotrophic	maize		(ATCC 48331) or C4 is race T (T-toxin)			Bipolaris maydis ATCC 48331	12705	0.480126	61	665024	3	4	1	7	4	0	1	0	0	0	12
necrotrophic	barly, other plants				Ellwood SR, A first genome assembly of the barley fungal pathogen Pyrenophora teres f. teres.	Pyrenophora teres f. teres 0-1	11799	0.186456	22	861557	3	3	2	0	4	0	0	0	0	0	10
necrotrophic	wheat					Pyrenophora tritici-repentis Pt-1C-BFP	12169	0.320486	39	426418	4	6	2	2	10	0	0	0	0	0	14
necrotrophic	wheat (related cereals)		SN15 (Western Australia)			Phaeosphaeria nodorum SN15	16124	0.235674	38	321614	6	11	1	0	1	1	0	0	0	0	17
		rock inhabiting fungus	CBS 100218 from marble (Greece)	forming small melanised colonies	Gueidan C, A rock-inhabiting ancestor for mutualistic and pathogen-rich fungal lineages ; Sterflinger K, Coniosporium perforans and C. apollinis, two new rock-inhabiting fungi isolated from marble in the Sanctuary of Delos (Cyclades, Greece)	Coniosporium apollinis CBS 100218	9308	0.31156	29	1168221	5	6	7	0	0	1	0	1	0	0	9
	human (oportunistic)			melanized yeast		Exophiala dermatitidis NIH/UT8656	9562	0.0941226	9	858893	3	4	2	0	0	0	0	0	0	0	0
biotrophic, saprotrophic	human (oportunistic)	soil, rats		dimorphic (intracellular fission yeast)	Pasricha S, Cell-type-specific transcriptional profiles of the dimorphic pathogen Penicillium marneffei reflect distinct reproductive, morphological, and environmental demands	Talaromyces marneffei ATCC 18224	10638	0.545215	58	441960	10	7	2	20	0	0	0	1	0	0	19
saprotrophic		soil, dung				Talaromyces stipitatus ATCC 10500	13252	0.792333	105	441959	10	3	2	30	0	0	0	7	0	0	53
necrotrophic	citrus fruits		Pd1 grapefruit (Valencia)		Marcet-Houben M, Genome sequence of the necrotrophic fungus Penicillium digitatum, the main postharvest pathogen of citrus	Penicillium digitatum Pd1	8946	0.0558909	5	1170230	0	1	0	0	0	0	0	0	0	0	1
necrotrophic	citrus fruits		PHI26 orange (Valencia)			Penicillium digitatum PHI26	9118	0.0548366	5	1170229	0	1	0	0	0	0	0	0	0	0	3
saprotrophic						Penicillium chrysogenum Wisconsin 54-1255	10512	0.399543	42	500485	14	10	6	0	0	1	1	0	0	0	10
biotrophic, saprotrophic	human (oportunistic)	soil, decaying vegetation		aka Aspergillus fischerianus		Neosartorya fischeri NRRL 181	10395	0.4329	45	331117	15	3	5	14	0	0	0	0	0	0	8
saprotrophic						Aspergillus kawachii IFO 4308	11475	0.470588	54	1033177	28	6	2	6	0	0	0	0	0	0	12
		soil		sake brewing		Aspergillus oryzae RIB40	12062	0.820759	99	510516	28	7	1	23	0	0	1	1	0	0	39
necrotrophic, saprotrophic		soil			Pel HJ, Genome sequencing and analysis of the versatile cell factory Aspergillus niger CBS 513.88	Aspergillus niger CBS 513.88	11182	0.402432	45	425011	19	3	2	12	0	0	0	1	0	0	8
necrotrophic, saprotrophic		soil	ATCC 1015 patented 90 years ago		Andersen MR, Comparative genomics of citric-acid-producing Aspergillus niger ATCC 1015 versus enzyme-producing CBS 513.88.	Aspergillus niger ATCC 1015	10950	0.410959	45	380704	17	1	3	6	0	0	0	0	0	0	18
		soil, dung			Fedorova ND, Genomic islands in the pathogenic filamentous fungus Aspergillus fumigatus.	Aspergillus clavatus NRRL 1	9121	0.131565	12	344612	1	1	1	2	0	0	0	0	0	0	7
biotrophic, saprotrophic	human (oportunistic)	soil				Aspergillus terreus NIH2624	10557	0.539926	57	341663	11	10	3	15	0	1	0	0	0	0	18
necrotrophic	human (oportunistic), crops				Reverberi M, Genotypic and Phenotypic Versatility of Aspergillus flavus during Maize Exploitation	Aspergillus flavus NRRL3357	13485	0.370782	50	332952	11	5	2	11	0	0	1	1	0	0	20
biotrophic, saprotrophic	human (oportunistic)		A1163 (or CEA10) a clinical isolate (Paris)			Aspergillus fumigatus A1163	9948	0.321673	32	451804	9	4	3	6	0	0	0	0	0	0	8
biotrophic, saprotrophic	human (oportunistic)	soil	Af293 isolate from - invasive aspergillosis			Aspergillus fumigatus Af293	9630	0.259605	25	330879	8	2	4	4	0	0	0	0	0	0	7
saprotrophic			FGSC A4 (Glasgow)			Aspergillus nidulans FGSC A4	10534	0.455667	48	227321	8	10	5	10	0	0	0	0	0	0	14
biotrophic	cattle, humans			Dermatophyte fungus	Burmester A, Comparative and functional genomics provide insights into the pathogenicity of dermatophytic fungi	Trichophyton verrucosum HKI 0517	8028	0.161933	13	663202	2	2	5	0	0	0	1	0	0	0	2
biotrophic	humans			Dermatophyte fungus (scalp infections)		Trichophyton tonsurans CBS 112818	8521	0.176036	15	647933	3	3	4	0	0	0	1	0	0	0	3
biotrophic	horses			Dermatophyte fungus		Trichophyton equinum CBS 127.97	8676	0.172891	15	559882	3	3	4	0	0	0	1	0	0	0	3
biotrophic	humans			Dermatophyte fungus	Martinez DA, Comparative genome analysis of Trichophyton rubrum and related dermatophytes reveals candidate genes involved in infection	Trichophyton rubrum CBS 118892	8706	0.149322	13	559305	2	1	5	0	0	0	1	0	0	0	3
biotrophic	zoophilic (humans)			aka Trichophyton erinacei	Staib P, Differential gene expression in the pathogenic dermatophyte Arthroderma benhamiae in vitro versus during infection	Arthroderma benhamiae CBS 112371	7980	0.175439	14	663331	2	2	5	0	0	0	1	0	0	0	3
biotrophic	zoophilic (humans)			Dermatophyte fungus (scalp infections)		Arthroderma otae CBS 113480	8765	0.273816	24	554155	2	4	7	1	0	1	1	0	0	0	7
biotrophic	humans	soil		Dermatophyte fungus		Arthroderma gypseum CBS 118893	8907	0.359268	32	535722	4	8	8	0	0	1	1	3	0	0	8
biotrophic, saprotrophic		soil		dimorphic (pathogen in a yeast form)		Ajellomyces dermatitidis ATCC 18188	10089	0.218059	22	653446	3	4	3	2	0	1	0	0	0	0	9
biotrophic, saprotrophic	humans		SLH-14081 strain is a highly virulent			Ajellomyces dermatitidis SLH14081	9587	0.250339	24	559298	4	4	5	3	0	1	0	0	0	0	7
			ER-3 - an avirulent strain			Ajellomyces dermatitidis ER-3	9539	0.209666	20	559297	4	4	1	2	0	0	0	0	0	0	8
biotrophic, saprotrophic	zoophilic (humans)	soil	H143 (African strain)	dimorphic fungus	Inglis DO, Comparative transcriptomics of infectious spores from the fungal pathogen Histoplasma capsulatum reveals a core set of transcripts that specify infectious and pathogenic states.	Ajellomyces capsulatus H143	9547	0.125694	12	544712	2	1	3	2	0	0	0	0	0	0	4
biotrophic, saprotrophic			H88 (African strain)	dimorphic fungus		Ajellomyces capsulatus H88	9445	0.137639	13	544711	5	1	2	2	0	0	0	0	0	0	2
biotrophic, saprotrophic			G186AR (Latin american)	dimorphic fungus		Ajellomyces capsulatus G186AR	9254	0.151286	14	447093	4	1	2	5	0	0	0	0	0	0	2
biotrophic, saprotrophic			NAm1 (Northern american)	dimorphic fungus	Edwards JA, Histoplasma yeast and mycelial transcriptomes reveal pathogenic-phase and lineage-specific gene expression profiles	Ajellomyces capsulatus NAm1	9313	0.161065	15	339724	6	1	1	3	0	0	0	0	0	0	4
						Uncinocarpus reesii 1704	7760	0.180412	14	336963	2	2	5	0	0	0	0	0	0	0	4
biotrophic, saprotrophic	warm-blood animals	soil		thermodimorphic fungus	Desjardins CA, Comparative genomic analysis of human fungal pathogens causing paracoccidioidomycosis	Paracoccidioides sp. 'lutzii' Pb01	9136	0.0985114	9	502779	1	3	2	1	0	0	0	0	0	0	2
biotrophic, saprotrophic				thermodimorphic fungus	Nunes LR, Transcriptome analysis of Paracoccidioides brasiliensis cells undergoing mycelium-to-yeast transition.	Paracoccidioides brasiliensis Pb18	8741	0.0800824	7	502780	2	1	1	1	0	0	0	0	0	0	2
biotrophic, saprotrophic				thermodimorphic fungus		Paracoccidioides brasiliensis Pb03	7876	0.0888776	7	482561	1	3	1	2	0	0	0	0	0	0	0
biotrophic, saprotrophic	humans	desert soil		dimorphic	Sharpton TJ, Comparative genomic analyses of the human fungal pathogens Coccidioides and their relatives	Coccidioides immitis RS	10440	0.220307	23	246410	1	0	13	2	0	2	0	0	0	0	5
biotrophic, saprotrophic	humans		Strain Silveira was isolated in 1951 from another patient with a severe coccidioidal infection	dimorphic ascomycete		Coccidioides posadasii str. Silveira	10212	0.107716	11	443226	0	0	6	1	0	1	0	0	0	0	3
biotrophic, saprotrophic	humans			dimorphic ascomycete; Valley fever fungus		Coccidioides posadasii C735 delta SOWgp	7229	0.165998	12	222929	0	0	6	1	0	1	0	0	0	0	4
biotrophic, saprotrophic	bats			WNS pathogen		Pseudogymnoascus destructans 20631-21	9153	0.327761	30	658429	1	10	5	0	0	0	0	1	0	0	13
			mutant strain 74030			Glarea lozoyensis 74030	7904	0.215081	17	1104152	2	4	1	0	2	0	0	0	0	0	8
biotrophic	poplar			penetrate poplar leaves directly by enzymatic activ- ity and indirectly through stomata (S	Zhu S, Sequencing the genome of Marssonina brunnea reveals fungus-poplar co-evolution	Marssonina brunnea f. sp. 'multigermtubi' MB_m1	10027	0.0498654	5	1072389	0	2	1	0	0	0	0	0	0	0	2
necrotrophic	plant pathogen		strain from Nebraska, host Phaseolus vulgaris		Amselem J, Genomic Analysis of the Necrotrophic Fungal Pathogens Sclerotinia sclerotiorum and Botrytis cinerea	Sclerotinia sclerotiorum 1980 UF-70	14552	0.281748	41	665079	1	8	7	0	11	0	0	0	0	0	14
necrotrophic	plant pathogen		Inoculum for Noble Rot of Grape Berries		Leroch M, Transcriptome profiling of Botrytis cinerea conidial germination reveals upregulation of infection-related genes during the prepenetration stage	Botryotinia fuckeliana BcDW1	11028	0.489663	54	1290391	14	12	10	0	4	0	0	0	0	0	10
necrotrophic	plant pathogen		strain from France on Lycopersicon esculentum			Botryotinia fuckeliana T4	16360	0.311736	51	999810	10	11	5	0	5	0	0	0	0	0	18
necrotrophic	plant pathogen		B05.10 from Germany			Botryotinia fuckeliana B05.10	16448	0.279669	46	332648	9	9	5	0	4	0	0	0	0	0	19
						Eutypa lata UCREL1	11685	0.316645	37	1287681	9	7	2	3	0	0	0	0	0	0	16
biotrophic, saprotrophic	grapevine		UCR-PA7 - collected from the margin of a grapevine			Togninia minima UCRPA7	8834	0.147159	13	1286976	4	0	0	0	0	0	0	0	0	0	9
biotrophic; symbiont	Lodgepole pine			symbiont of the mountain pine beetle	DiGuistini S, Genome and transcriptome analyses of the mountain pine beetle-fungal symbiont Grosmannia clavigera, a lodgepole pine pathogen	Grosmannia clavigera kw1407	8314	0.649507	54	655863	10	5	13	0	0	0	0	0	0	0	25
saprotrophic		herbivore dung				Podospora anserina S mat+	10600	0.726415	77	515849	10	5	12	3	5	2	0	1	1	0	38
					Nowrousian M, De novo Assembly of a 40 Mb Eukaryotic Genome from Short Sequence Reads: Sordaria macrospora, a Model Organism for Fungal Morphogenesis	Sordaria macrospora k-hell	10789	0.380017	41	771870	8	3	8	2	1	1	0	0	0	0	18
						Neurospora tetrasperma FGSC 2509	11186	0.160915	18	510952	3	1	1	1	0	0	0	0	0	0	3
						Neurospora tetrasperma FGSC 2508	10380	0.183044	19	510951	3	4	1	0	0	1	1	0	0	0	9
saprotrophic						Neurospora crassa OR74A	10620	0.160075	17	367110	4	4	2	0	0	1	1	0	0	0	5
saprotrophic		soil; ubiquitous		thermophilic and acidophilic fungus		Thielavia terrestris NRRL 8126	9802	0.244848	24	578455	4	5	9	0	0	1	0	0	0	0	5
saprotrophic		decomposing organic matter		thermophilic, as high as 55°C		Myceliophthora thermophila ATCC 42464	9099	0.153863	14	573729	1	3	5	2	0	1	0	0	0	0	2
saprotrophic		soil		thermophilic		Chaetomium thermophilum var. thermophilum DSM 1495	7180	0.320334	23	759272	2	1	5	0	0	0	0	0	0	0	14
saprotrophic		ubiquitous		can cause a fatal systemic infection in immunocompromised patients		Chaetomium globosum CBS 148.51	11048	0.995655	110	306901	12	16	20	12	0	7	2	5	0	0	36
biotrophic, saprotrophic	wheat, barley and rye	soil		major root-rot pathogen of cereals and grasses		Gaeumannomyces graminis var. tritici R3-111a-1	14650	0.853242	125	644352	22	20	19	20	0	1	3	1	8	0	31
biotrophic					Xue M, Comparative Analysis of the Genomes of Two Field Isolates of the Rice Blast Fungus Magnaporthe oryzae	Magnaporthe oryzae P131	12713	0.346102	44	1143193	1	3	1	6	0	0	0	0	1	0	11
biotrophic						Magnaporthe oryzae Y34	12860	0.303266	39	1143189	6	2	5	5	0	0	0	0	2	0	11
biotrophic						Magnaporthe oryzae 70-15	12836	0.319414	41	242507	7	3	6	6	1	0	0	0	3	0	15
biotrophic	Secale cereale or related crops, grasses					Claviceps purpurea 20.1	8823	0.022668	2	1111077	1	0	1	0	0	0	0	0	0	0	0
					Gao Q, Genome Sequencing and Comparative Transcriptomics of the Model Entomopathogenic Fungi Metarhizium anisopliae and M. acridum	Metarhizium anisopliae ARSEF 23	10583	0.557498	59	655844	12	0	13	14	3	0	0	0	0	0	17
						Metarhizium acridum CQMa 102	9849	0.345213	34	655827	6	0	3	5	1	0	0	0	0	0	18
biotrophic (necrotrophic)	moths			entomopathogen (multiplies in the host)	Zheng P, Genome sequence of the insect pathogenic fungus Cordyceps militaris, a valued traditional Chinese medicine.	Cordyceps militaris CM01	9651	0.290125	28	983644	2	2	6	2	0	0	0	0	0	0	16
biotrophic (necrotrophic)	wide range			entomopathogen	Xiao G, Genomic perspectives on the evolution of fungal entomopathogenicity in Beauveria bassiana.	Beauveria bassiana ARSEF 2860	10364	0.47279	49	655819	9	7	14	3	0	1	0	0	0	0	15
biotrophic (necrotrophic)	wide range	soil		mycoparasite		Trichoderma atroviride IMI 206040	11816	1.14252	135	452589	25	11	12	16	0	0	1	0	0	0	70
saprotrophic		soil			Martinez D, Genome sequencing and analysis of the biomass-degrading fungus Trichoderma reesei. Nat Biotechnol.	Trichoderma reesei QM6a	9115	0.438837	40	431241	13	2	4	6	0	0	0	0	0	0	15
biotrophic (necrotrophic)				mycoparasite	Kubicek CP, Comparative genome sequence analysis underscores mycoparasitism as the ancestral life style of Trichoderma	Trichoderma virens Gv29-8	12406	1.35418	168	413071	32	6	10	26	1	0	0	1	0	0	92
necrotrophic	wide range	soil	Mating Population VI (MPVI)	plant pathogen; CD chromosomes	Coleman JJ, The genome of Nectria haematococca: contribution of supernumerary chromosomes to gene expansion	Nectria haematococca mpVI 77-13-4	15708	0.668449	105	660122	20	27	7	6	1	0	4	4	0	0	37
necrotrophic	wide range (bananas)	soil		plant pathogen; ubiquitous	Sutherland R, Pathogenicity associated genes in Fusarium oxysporum f. sp. cubense race 4	Fusarium oxysporum f. sp. cubense race 4	14157	0.572155	81	1229665	15	20	6	10	0	2	3	1	0	0	24
necrotrophic	bananas mostly			plant pathogen		Fusarium oxysporum f. sp. cubense race 1	15438	0.537634	83	1229664	12	18	6	10	0	0	4	1	0	0	30
necrotrophic			Fo5176 isolated on tomato	plant pathogen		Fusarium oxysporum Fo5176	17784	0.787224	140	660025	21	29	16	24	0	1	6	7	0	0	36
necrotrophic	wheat and barley	soil		causing crown rot of cereal crops		Fusarium pseudograminearum CS3096	12448	0.570373	71	1028729	17	14	8	3	1	1	3	2	2	0	21
necrotrophic	wheat and barley			causal agent of head blight		Fusarium graminearum PH-1	11628	0.739594	86	229533	20	11	15	5	0	0	4	3	2	0	25
necrotrophic	lucerne			phytopathogenic		Verticillium alfalfae VaMs.102	10237	0.273518	28	526221	4	6	11	1	0	0	1	0	0	0	5
necrotrophic	lettuce			phytopathogenic		Verticillium dahliae VdLs.17	10535	0.35121	37	498257	5	7	10	2	0	2	0	0	0	0	11
biotrophic (necrotrophic)	various hosts			plant pathogen	Alkan N, Global aspects of pacC regulation of pathogenicity genes in Colletotrichum gloeosporioides as revealed by transcriptome analysis.	Colletotrichum gloeosporioides Nara gc5	15381	0.825694	127	1213859	29	25	5	16	0	2	1	1	0	0	47
biotrophic (necrotrophic)	cucumber			plant pathogen	Gan P, Comparative genomic and transcriptomic analyses reveal the hemibiotrophic stage shift of Colletotrichum fungi.	Colletotrichum orbiculare MAFF 240422	13346	0.292222	39	1213857	11	9	4	6	0	1	0	0	0	0	8
biotrophic (necrotrophic)	maize			plant pathogen	O'Connell RJ, Lifestyle transitions in plant pathogenic Colletotrichum fungi deciphered by genome and transcriptome analyses.	Colletotrichum graminicola M1.001	12004	0.308231	37	645133	4	7	3	4	0	0	1	0	0	0	18
biotrophic (necrotrophic)	Brassicaceae (A. thaliana)					Colletotrichum higginsianum	16141	0.266402	43	80884	3	3	9	7	0	0	1	0	0	0	19
symbiont	Oak and Hazel trees	calcareous soil, mycorrhiza		ectomycorrhizal		Tuber melanosporum	7496	0.240128	18	39416	0	0	0	0	0	0	0	0	0	0	15
